# Supplementary material for: Chromosome-level assembly and analysis of Camelina neglecta: a novel diploid model for Camelina biotechnology research
Source: Biotechnol Biofuels Bioprod. 2024 Jan 31;17:17. doi: 10.1186/s13068-024-02466-9 (PMC10829252; doi:10.1186/s13068-024-02466-9)
Supplement: Supplementary file 2 — Additional file 2: Table S1. Raw sequencing data. Table S2. Anchored chromosome length of C. neglecta. Table S3. Evaluation of C. neglecta genome based on RNA-seq of different tissues. Table S4. Evaluation of assembly completeness. Table S5. Genetic structure of C. neglecta. Table S6. Gene function annotation statistics. Table S7. Statistics of transposable element of C. neglecta. Table S8. LTR insertion time in C. neglecta genome. Table S9. Statistics of annotated non-coding RNAs. Table S10. The GO enrichment analysis of unique gene families of C. neglecta. Table S11. The key genes involved in the oil biosynthesis pathway and their TPM in C. neglecta. Table S12. Comparison with published C. neglecta assemblies. Table S13. Gene annotation quality statistics. [file 13068_2024_2466_MOESM2_ESM.xlsx]

## Sheet: Table S1
Table S1 Raw sequencing data
Library Type	DataSet Size (GB)	Genomic Coverage
PacBio	149.74	×714
Illumina	58.96	×281
Hi-C	52.54	×250

## Sheet: Table S2
Table S2 Anchored chromosome length of C. neglecta
Chromosome	C. neglecta
chr1	48575046
chr2	33362980
chr3	29623700
chr4	28603768
chr5	27400829
chr6	26348135
Chromosome	193914458
Unplaced	15881590
Total assembly size	209796048

## Sheet: Table S3
Table S3 Evaluation of C. neglecta genome based on RNA-seq of different tissues
Tissue	Repeat	Data size (Bp)	Number of reads	Mapping rate (%)
Early developing seed	rep1	5870928300	39139522	93.94
	rep2	6245028600	41633524	93.74
	rep3	6003735300	40024902	94.74
Middle developing seed	rep1	5733756900	38225046	94.25
	rep2	5963159400	39754396	94.81
	rep3	6213000900	41420006	80.77
Later developing seed	rep1	6371897400	42479316	94.08
	rep2	6125286900	40835246	92.34
	rep3	6208147200	41387648	95.04
Leaf	rep1	5457477000	36383180	93.03
	rep2	6012385800	40082572	95.53
	rep3	5801961300	38679742	96.66
Stem	rep1	6060564600	40403764	85.51
	rep2	5725073400	38167156	95.35
	rep3	5606446200	37376308	95.42

## Sheet: Table S4
Table S4 Evaluation of assembly completeness
	Assembly		Annotation
	Proteins	Percentage (%)	Proteins	Percentage (%)
Complete BUSCOs	1600	99.1	1553	96.3
Complete Single-Copy BUSCOs	1561	96.7	1510	93.6
Complete Duplicated BUSCOs	39	2.4	43	2.7
Fragmented BUSCOs	4	0.2	16	1
Missing BUSCOs	10	0.7	45	2.7
Total BUSCO groups searched	1614	100	1614	100

## Sheet: Table S5
Table S5 Genetic structure of C. neglecta
Gene Number	Average transcript length (bp)	Average CDS length (bp)	Average exons per gene	Average exon length (bp)
26595	2745.65	1238.4	4.95	288.9

## Sheet: Table S6
Table S6 Gene function annotation statistics
	Number	Percent (%)
Total	26595	100
Annotated	26330	99
InterPro	22072	82.99
GO	15309	57.56
KEGG_ALL	26093	98.11
KEGG_KO	9511	35.76
Swissprot	18919	71.14
TrEMBL	26150	98.33
TF	1867	7.02
Pfam	21649	81.4
NR	26302	98.9
KOG	23310	87.65
Unannotated	265	1

## Sheet: Table S7
Table S7 Statistics of transposable element of C. neglecta
Type	Repbase TEs		TE protiens		De novo		Combined TEs
	Length (Bp)	% in genome	Length (Bp)	% in genome	Length (Bp)	% in genome	Length (Bp)	% in genome
DNA	12460018	5.94	2828709	1.35	22422242	10.68	28363221	13.51
LINE	6133663	2.92	5073793	2.42	8120458	3.87	9970461	4.75
SINE	41775	0.02	0	0	843800	0.4	885575	0.42
LTR	25408967	12.11	14572069	6.94	49795675	23.73	51846520	24.7
Satellite	2400998	1.14	0	0	327924	0.16	2616900	1.25
Other	905	0	111	0	0	0	1016	0
Unknown	131529	0.06	12324	0.01	6035766	2.88	6144696	2.93
Total	46317416	22.07	22483902	10.71	84963908	40.48	95080096	45.3

## Sheet: Table S8
Table S8 LTR insertion time in C. neglecta genome
LTR_loc	Category	Motif	TSD	5_TSD	3_TSD	Internal	Identity	Strand	SuperFamily	TE_type	Insertion_Time
chr1:477612..482858	pass	motif:TGCA	TSD:GGCTC	477607..477611	482859..482863	IN:478036..482423	0.9834	+	Gypsy	LTR	1198129
chr1:540209..546680	pass	motif:TGCA	TSD:ATAAT	540204..540208	546681..546685	IN:540418..546471	0.9761	+	unknown	LTR	1736659
chr1:555142..559669	pass	motif:TGCA	TSD:GAAAC	555137..555141	559670..559674	IN:555362..559449	0.9591	-	unknown	LTR	3004796
chr1:1913117..1917551	pass	motif:TACA	TSD:ACTAC	1913112..1913116	1917552..1917556	IN:1913239..1917428	0.9262	-	unknown	LTR	5546817
chr1:2262587..2266722	pass	motif:TACA	TSD:TTATG	2262582..2262586	2266723..2266727	IN:2262748..2266562	0.9125	-	unknown	LTR	6645694
chr1:2597302..2602068	pass	motif:TGCA	TSD:TAGTT	2597297..2597301	2602069..2602073	IN:2597580..2601790	0.9856	+	Copia	LTR	1037737
chr1:2614410..2618977	pass	motif:TGCA	TSD:TGACA	2614405..2614409	2618978..2618982	IN:2614581..2618795	0.9708	-	unknown	LTR	2130353
chr1:3331614..3336309	pass	motif:TGGA	TSD:AAATC	3331609..3331613	3336310..3336314	IN:3331892..3336031	0.964	+	Copia	LTR	2633029
chr1:3569694..3574539	pass	motif:TACA	TSD:CCCTT	3569689..3569693	3574540..3574544	IN:3569898..3574335	0.9706	-	Copia	LTR	2143139
chr1:3736977..3749701	pass	motif:TGCA	TSD:GGTAA	3736972..3736976	3749702..3749706	IN:3738171..3748506	0.9606	+	Gypsy	LTR	2893124
chr1:3770950..3772462	pass	motif:TACA	TSD:TATGA	3770945..3770949	3772463..3772467	IN:3771280..3772134	0.9787	?	unknown	NA	1546495
chr1:4422892..4436178	pass	motif:TGCA	TSD:AGTAG	4422887..4422891	4436179..4436183	IN:4424493..4434577	0.9906	+	Gypsy	LTR	673015
chr1:4522805..4525217	pass	motif:TGCA	TSD:GAGAC	4522800..4522804	4525218..4525222	IN:4523073..4524949	0.9888	-	Gypsy	LTR	805597
chr1:4861310..4866054	pass	motif:TGCA	TSD:ATTGT	4861305..4861309	4866055..4866059	IN:4861669..4865696	0.9109	?	unknown	NA	6778196
chr1:4905890..4911045	pass	motif:TGCA	TSD:TGTCC	4905885..4905889	4911046..4911050	IN:4906038..4910895	0.9797	?	unknown	NA	1467797
chr1:5059041..5067688	pass	motif:TGCA	TSD:ATAGA	5059036..5059040	5067689..5067693	IN:5059581..5067151	0.9758	+	unknown	LTR	1757707
chr1:5400668..5404219	pass	motif:TGCA	TSD:TTAAA	5400663..5400667	5404220..5404224	IN:5401410..5403463	0.973	+	Copia	LTR	1960740
chr1:6662434..6667168	pass	motif:TGCA	TSD:GAATA	6662429..6662433	6667169..6667173	IN:6662709..6666893	0.9636	-	Copia	LTR	2662472
chr1:6738395..6743840	pass	motif:TGCA	TSD:ACCG	6738391..6738394	6743841..6743844	IN:6738818..6743417	0.9574	-	Copia	LTR	3129138
chr1:6738395..6743849	pass	motif:TACA	TSD:ACCGG	6738390..6738394	6743850..6743854	IN:6738827..6743417	0.9583	-	Copia	LTR	3062068
chr1:7268676..7273235	pass	motif:TACA	TSD:TAACT	7268671..7268675	7273236..7273240	IN:7268835..7273076	0.9497	+	unknown	LTR	3720101
chr1:7368704..7373312	pass	motif:TGCA	TSD:CTCTA	7368699..7368703	7373313..7373317	IN:7368850..7373166	0.9521	+	unknown	LTR	3539040
chr1:7585656..7596268	pass	motif:TGCA	TSD:ATCTT	7585651..7585655	7596269..7596273	IN:7586128..7595796	0.9852	-	Gypsy	LTR	1069935
chr1:7655206..7660064	pass	motif:TGCA	TSD:GAATA	7655201..7655205	7660065..7660069	IN:7655396..7659873	0.9632	-	unknown	LTR	2698399
chr1:8005663..8010941	pass	motif:TGCA	TSD:TGATT	8005658..8005662	8010942..8010946	IN:8006064..8010536	0.9776	-	Gypsy	LTR	1627614
chr1:9077647..9082436	pass	motif:TGCA	TSD:GTTTT	9077642..9077646	9082437..9082441	IN:9078211..9081873	0.961	?	unknown	NA	2861296
chr1:9206520..9211820	pass	motif:TACA	TSD:CTTAC	9206515..9206519	9211821..9211825	IN:9206998..9211342	0.9812	-	Copia	LTR	1362061
chr1:9224787..9231160	pass	motif:TGCA	TSD:AGAAA	9224782..9224786	9231161..9231165	IN:9225006..9230941	0.9817	+	unknown	LTR	1320774
chr1:9313164..9318587	pass	motif:TACA	TSD:GCCTT	9313159..9313163	9318588..9318592	IN:9313611..9318140	0.9776	-	unknown	LTR	1622269
chr1:9369535..9376106	pass	motif:TGCA	TSD:AATAG	9369530..9369534	9376107..9376111	IN:9370487..9375163	0.9618	-	unknown	LTR	2798712
chr1:9466899..9475988	pass	motif:TGCA	TSD:AGTAT	9466894..9466898	9475989..9475993	IN:9468660..9474216	0.9829	-	Gypsy	LTR	1232294
chr1:9556617..9562962	pass	motif:TGCA	TSD:AAAGT	9556612..9556616	9562963..9562967	IN:9556848..9562733	0.9782	-	unknown	LTR	1582723
chr1:9770655..9773659	pass	motif:TGCA	TSD:GAGCT	9770650..9770654	9773660..9773664	IN:9771151..9773167	0.9878	?	unknown	NA	878239
chr1:9810149..9816192	pass	motif:TGCA	TSD:CAAAT	9810144..9810148	9816193..9816197	IN:9810357..9815984	0.9952	+	unknown	LTR	344513
chr1:10232094..10237266	pass	motif:TGCA	TSD:ATTGG	10232089..10232093	10237267..10237271	IN:10232582..10236768	0.9588	+	unknown	LTR	3023168
chr1:10963735..10969248	pass	motif:TGCA	TSD:GGTTG	10963730..10963734	10969249..10969253	IN:10964397..10968586	0.9819	+	unknown	LTR	1310685
chr1:11050468..11053128	pass	motif:TGTA	TSD:CAAGT	11050463..11050467	11053129..11053133	IN:11050934..11052662	0.9592	+	Gypsy	LTR	2994469
chr1:11077518..11082450	pass	motif:TGTA	TSD:TAAAT	11077513..11077517	11082451..11082455	IN:11077860..11082105	0.9942	-	Gypsy	LTR	419347
chr1:11270143..11272995	pass	motif:TGCA	TSD:AACTG	11270138..11270142	11272996..11273000	IN:11270902..11272236	0.9763	?	unknown	NA	1719009
chr1:12417107..12420816	pass	motif:TGCA	TSD:CTGAT	12417102..12417106	12420817..12420821	IN:12417305..12420618	0.9347	?	unknown	NA	4882052
chr1:12441928..12446889	pass	motif:TACA	TSD:CAAAG	12441923..12441927	12446890..12446894	IN:12442088..12446729	0.9688	+	unknown	LTR	2279979
chr1:12455060..12459447	pass	motif:TGCA	TSD:GTTAT	12455055..12455059	12459448..12459452	IN:12455206..12459301	0.9178	-	unknown	LTR	6218140
chr1:12789750..12794350	pass	motif:TGCA	TSD:GTTTT	12789745..12789749	12794351..12794355	IN:12789916..12794184	0.9819	+	unknown	LTR	1306682
chr1:13066802..13072251	pass	motif:TATA	TSD:CAGAT	13066797..13066801	13072252..13072256	IN:13067016..13072037	0.9766	-	unknown	LTR	1695432
chr1:13180491..13185362	pass	motif:TGCA	TSD:AGTCG	13180486..13180490	13185363..13185367	IN:13181259..13184594	0.9766	+	Gypsy	LTR	1700827
chr1:13319867..13325198	pass	motif:TGCA	TSD:ACATA	13319862..13319866	13325199..13325203	IN:13320305..13324761	0.9611	+	Gypsy	LTR	2853355
chr1:13418908..13424592	pass	motif:TGCA	TSD:CATTT	13418903..13418907	13424593..13424597	IN:13419034..13424466	0.9365	?	unknown	NA	4738673
chr1:13612201..13617210	pass	motif:TGCA	TSD:ATGTC	13612196..13612200	13617211..13617215	IN:13612596..13616815	0.9722	-	unknown	LTR	2027024
chr1:13869948..13875408	pass	motif:TGCA	TSD:TCGGC	13869943..13869947	13875409..13875413	IN:13870408..13874949	0.9717	+	unknown	LTR	2062209
chr1:13956781..13959851	pass	motif:TGCA	TSD:ATAA	13956777..13956780	13959852..13959855	IN:13957216..13959416	0.9885	+	Copia	LTR	827371
chr1:13970624..13983160	pass	motif:TGCA	TSD:GTTTG	13970619..13970623	13983161..13983165	IN:13971098..13982690	0.0097	-	Gypsy	LTR	NA
chr1:14181892..14186802	pass	motif:TGTA	TSD:GTCTT	14181887..14181891	14186803..14186807	IN:14182185..14186509	0.9727	+	Copia	LTR	1986646
chr1:14916343..14919012	pass	motif:TACA	TSD:GAGAA	14916338..14916342	14919013..14919017	IN:14916505..14918850	0.9753	-	unknown	LTR	1793351
chr1:15189218..15197099	pass	motif:TGCA	TSD:GATCC	15189213..15189217	15197100..15197104	IN:15190428..15195904	0.9587	+	Gypsy	LTR	3032858
chr1:15245464..15258890	pass	motif:TGCA	TSD:GTAAT	15245459..15245463	15258891..15258895	IN:15245925..15258429	0.9481	+	Gypsy	LTR	3845348
chr1:15585945..15590802	pass	motif:TGCA	TSD:CCACC	15585940..15585944	15590803..15590807	IN:15586412..15590336	0.9163	?	unknown	NA	6338532
chr1:15644417..15651852	pass	motif:TGCA	TSD:ATTCT	15644412..15644416	15651853..15651857	IN:15646172..15650093	0.976	?	unknown	NA	1745359
chr1:15699823..15709927	pass	motif:TGCA	TSD:CAACC	15699818..15699822	15709928..15709932	IN:15701277..15708474	0.9759	-	Gypsy	LTR	1750045
chr1:15929934..15935956	pass	motif:TGCA	TSD:AATAC	15929929..15929933	15935957..15935961	IN:15930143..15935747	0.9809	-	unknown	LTR	1384801
chr1:16317035..16323144	pass	motif:TGCA	TSD:TATTA	16317030..16317034	16323145..16323149	IN:16317493..16322687	0.9672	-	unknown	LTR	2397321
chr1:16327552..16331554	pass	motif:TGCA	TSD:GTAAC	16327547..16327551	16331555..16331559	IN:16328348..16330758	0.9623	?	unknown	NA	2762030
chr1:16463119..16467857	pass	motif:TGCA	TSD:CTATG	16463114..16463118	16467858..16467862	IN:16464055..16466921	0.9882	+	Gypsy	LTR	846083
chr1:16586459..16592735	pass	motif:TGCA	TSD:AAACC	16586454..16586458	16592736..16592740	IN:16586774..16592419	0.9238	-	Copia	LTR	5738855
chr1:16662201..16666925	pass	motif:TGCA	TSD:CAAAC	16662196..16662200	16666926..16666930	IN:16663715..16665410	0.9729	-	Gypsy	LTR	1970108
chr1:16718342..16724905	pass	motif:TACA	TSD:CTTCT	16718337..16718341	16724906..16724910	IN:16718799..16724448	0.9781	-	Copia	LTR	1586240
chr1:16793450..16800438	pass	motif:TGCA	TSD:TATCA	16793445..16793449	16800439..16800443	IN:16794640..16799249	0.9807	-	Gypsy	LTR	1399847
chr1:16908465..16914881	pass	motif:TGCA	TSD:CATCT	16908460..16908464	16914882..16914886	IN:16908694..16914652	0.9563	+	unknown	LTR	3213649
chr1:17651596..17656658	pass	motif:TGCA	TSD:CGGAC	17651591..17651595	17656659..17656663	IN:17651953..17656298	0.9748	+	Copia	LTR	1831674
chr1:17952287..17956480	pass	motif:TGCA	TSD:GCAAC	17952282..17952286	17956481..17956485	IN:17952727..17956040	0.9773	-	Gypsy	LTR	1648486
chr1:18193934..18199410	pass	motif:TGCA	TSD:GCACA	18193929..18193933	18199411..18199415	IN:18194285..18199059	0.9829	?	unknown	NA	1235126
chr1:18388735..18396014	pass	motif:TGCA	TSD:TGCAG	18388730..18388734	18396015..18396019	IN:18389951..18394797	0.9819	-	Gypsy	LTR	1308137
chr1:18413367..18419870	pass	motif:TGCA	TSD:ATAAG	18413362..18413366	18419871..18419875	IN:18414305..18418931	0.9755	+	Gypsy	LTR	1780719
chr1:18792259..18798691	pass	motif:TGCA	TSD:GACGT	18792254..18792258	18798692..18798696	IN:18793000..18797949	0.9677	+	Copia	LTR	2361664
chr1:18958899..18965587	pass	motif:TGCA	TSD:GTTAC	18958894..18958898	18965588..18965592	IN:18959326..18965169	0.976	+	Copia	LTR	1740907
chr1:19112346..19120169	pass	motif:TGCA	TSD:ATTGG	19112341..19112345	19120170..19120174	IN:19113961..19118554	0.9734	+	Gypsy	LTR	1935174
chr1:19121088..19125154	pass	motif:TGCA	TSD:AGAGA	19121083..19121087	19125155..19125159	IN:19122271..19123971	0.9721	?	unknown	NA	2030522
chr1:19147321..19151877	pass	motif:TGCA	TSD:CAAGT	19147316..19147320	19151878..19151882	IN:19147539..19151658	0.9771	-	unknown	LTR	1663847
chr1:19220523..19227331	pass	motif:TGCA	TSD:CCTAT	19220518..19220522	19227332..19227336	IN:19221675..19226179	0.9696	+	Gypsy	LTR	2215314
chr1:19428670..19436046	pass	motif:TGCA	TSD:CAAGC	19428665..19428669	19436047..19436051	IN:19429237..19435480	0.9735	-	Copia	LTR	1927240
chr1:19537064..19545626	pass	motif:TGCA	TSD:GTCAC	19537059..19537063	19545627..19545631	IN:19539636..19543054	0.9763	-	Copia	LTR	1722121
chr1:19689260..19694753	pass	motif:TACA	TSD:TTTGG	19689255..19689259	19694754..19694758	IN:19689720..19694293	1	-	Copia	LTR	0
chr1:19757400..19763711	pass	motif:TGCA	TSD:TATTA	19757395..19757399	19763712..19763716	IN:19757612..19763503	0.9904	-	unknown	LTR	691252
chr1:19982834..19989105	pass	motif:TGCA	TSD:AGTGA	19982829..19982833	19989106..19989110	IN:19983032..19988907	0.9646	-	unknown	LTR	2586700
chr1:20060069..20066550	pass	motif:TGCA	TSD:GCTGC	20060064..20060068	20066551..20066555	IN:20060851..20065782	0.9831	-	Gypsy	LTR	1222934
chr1:20071220..20076395	pass	motif:TGTA	TSD:CATAG	20071215..20071219	20076396..20076400	IN:20071612..20076003	0.9796	+	Gypsy	LTR	1477929
chr1:20144831..20160655	pass	motif:TGCA	TSD:GTAAG	20144826..20144830	20160656..20160660	IN:20146285..20159201	0.9759	-	Gypsy	LTR	1747589
chr1:20152653..20158368	pass	motif:TGCA	TSD:CTACC	20152648..20152652	20158369..20158373	IN:20153530..20157491	0.984	-	Gypsy	LTR	1152557
chr1:20290387..20294129	pass	motif:TGCA	TSD:CTTGA	20290382..20290386	20294130..20294134	IN:20291289..20293227	0.9778	?	unknown	NA	1607661
chr1:20298449..20304638	pass	motif:TGCA	TSD:GAAGG	20298444..20298448	20304639..20304643	IN:20298654..20304429	0.9512	+	Copia	LTR	3602814
chr1:20847931..20855939	pass	motif:TGCA	TSD:CTCT	20847927..20847930	20855940..20855943	IN:20848277..20855594	0.9478	?	unknown	NA	3862663
chr1:21149135..21150689	pass	motif:TGCA	TSD:TAAAC	21149130..21149134	21150690..21150694	IN:21149285..21150539	0.98	?	unknown	NA	1447965
chr1:21173316..21180919	pass	motif:TGCA	TSD:CGTCC	21173311..21173315	21180920..21180924	IN:21174630..21179604	0.9886	-	Gypsy	LTR	821666
chr1:21295407..21301666	pass	motif:TGCA	TSD:AGGTG	21295402..21295406	21301667..21301671	IN:21295637..21301436	0.987	+	unknown	LTR	939870
chr1:21594385..21609042	pass	motif:TGCA	TSD:AGTGG	21594380..21594384	21609043..21609047	IN:21595935..21607490	0.9716	+	Gypsy	LTR	2067021
chr1:21598043..21605106	pass	motif:TGCA	TSD:GTTCA	21598038..21598042	21605107..21605111	IN:21599795..21603355	0.9737	+	Gypsy	LTR	1912362
chr1:22039782..22048583	pass	motif:TGCA	TSD:TGATG	22039777..22039781	22048584..22048588	IN:22040329..22048036	0.9744	-	unknown	LTR	1860067
chr1:22115495..22117989	pass	motif:TACA	TSD:GAACG	22115490..22115494	22117990..22117994	IN:22115819..22117665	0.966	?	unknown	NA	2481645
chr1:22191040..22197405	pass	motif:TGCA	TSD:AAAAC	22191035..22191039	22197406..22197410	IN:22191250..22197195	0.981	+	unknown	LTR	1378122
chr1:22367009..22371897	pass	motif:TATA	TSD:TTATC	22367004..22367008	22371898..22371902	IN:22367142..22371764	0.9624	-	unknown	LTR	2754911
chr1:22498693..22503872	pass	motif:TGCA	TSD:GTCTT	22498688..22498692	22503873..22503877	IN:22499198..22503367	0.9743	+	unknown	LTR	1871048
chr1:22568955..22573734	pass	motif:TGCA	TSD:GGATG	22568950..22568954	22573735..22573739	IN:22569083..22573606	0.9844	+	unknown	LTR	1127856
chr1:22794251..22800596	pass	motif:TGCA	TSD:TGCCT	22794246..22794250	22800597..22800601	IN:22794459..22800388	0.976	-	unknown	LTR	1745155
chr1:22973417..22977983	pass	motif:TGCA	TSD:AATTT	22973412..22973416	22977984..22977988	IN:22973777..22977624	0.9638	?	unknown	NA	2651081
chr1:23003558..23015146	pass	motif:TGCA	TSD:ACATT	23003553..23003557	23015147..23015151	IN:23005337..23013365	0.9848	-	Gypsy	LTR	1095192
chr1:23111202..23121517	pass	motif:TGCA	TSD:GTCAC	23111197..23111201	23121518..23121522	IN:23112572..23120147	0.9715	+	Gypsy	LTR	2072969
chr1:23185008..23187410	pass	motif:TGCA	TSD:GTAAC	23185003..23185007	23187411..23187415	IN:23185283..23187135	0.9418	?	unknown	NA	4325886
chr1:23326105..23333016	pass	motif:TGTA	TSD:TAAAA	23326100..23326104	23333017..23333021	IN:23326707..23332412	0.9718	+	unknown	LTR	2056047
chr1:23334872..23339686	pass	motif:TATA	TSD:GGAAG	23334867..23334871	23339687..23339691	IN:23335034..23339524	1	+	unknown	LTR	0
chr1:23366028..23368362	pass	motif:TGCA	TSD:GCCAG	23366023..23366027	23368363..23368367	IN:23366250..23368141	0.9457	?	unknown	NA	4026045
chr1:23388782..23393771	pass	motif:TACA	TSD:AGAAA	23388777..23388781	23393772..23393776	IN:23388925..23393627	0.9859	+	unknown	LTR	1015600
chr1:23407733..23415552	pass	motif:TGCA	TSD:CCGCT	23407728..23407732	23415553..23415557	IN:23409328..23413955	0.9774	-	Gypsy	LTR	1637978
chr1:23474894..23485011	pass	motif:TGCA	TSD:ATGTC	23474889..23474893	23485012..23485016	IN:23476350..23483557	0.9732	+	Gypsy	LTR	1950997
chr1:23571031..23575674	pass	motif:TGCA	TSD:TAAAT	23571026..23571030	23575675..23575679	IN:23571149..23575556	0.9746	+	unknown	LTR	1847467
chr1:23604778..23618725	pass	motif:TGCA	TSD:CGCGG	23604773..23604777	23618726..23618730	IN:23606485..23617011	0.9772	-	Gypsy	LTR	1657313
chr1:23746170..23753002	pass	motif:TGCA	TSD:TAAAC	23746165..23746169	23753003..23753007	IN:23747369..23751800	0.9725	+	Gypsy	LTR	2002903
chr1:23933726..23942485	pass	motif:TGCA	TSD:AGAAC	23933721..23933725	23942486..23942490	IN:23934275..23941936	0.9673	-	Copia	LTR	2390207
chr1:24022050..24025585	pass	motif:TGCA	TSD:TATTT	24022045..24022049	24025586..24025590	IN:24022805..24024829	0.9722	-	Copia	LTR	2024531
chr1:24098403..24101675	pass	motif:TGCA	TSD:TTTGT	24098398..24098402	24101676..24101680	IN:24098768..24101310	0.9809	+	Gypsy	LTR	1383847
chr1:24768880..24770099	pass	motif:TGCA	TSD:CCAGA	24768875..24768879	24770100..24770104	IN:24769013..24769966	0.9774	+	unknown	LTR	1635902
chr1:24801636..24808855	pass	motif:TGCA	TSD:ACCAT	24801631..24801635	24808856..24808860	IN:24802837..24807651	0.9667	-	Gypsy	LTR	2433399
chr1:24860235..24875700	pass	motif:TGCA	TSD:ACTTC	24860230..24860234	24875701..24875705	IN:24861527..24874407	0.9752	+	Gypsy	LTR	1800421
chr1:24866526..24874079	pass	motif:TGCA	TSD:GGCGC	24866521..24866525	24874080..24874084	IN:24867821..24872784	0.9938	+	Gypsy	LTR	443086
chr1:25023791..25031393	pass	motif:TGCA	TSD:ATCAA	25023786..25023790	25031394..25031398	IN:25025322..25029853	0.9641	-	Gypsy	LTR	2629511
chr1:25114616..25119657	pass	motif:TGCA	TSD:ATTAT	25114611..25114615	25119658..25119662	IN:25114915..25119348	0.9431	+	Gypsy	LTR	4223348
chr1:25121413..25125993	pass	motif:TGCA	TSD:TTAAA	25121408..25121412	25125994..25125998	IN:25121554..25125852	0.9362	+	unknown	LTR	4765045
chr1:25280433..25285803	pass	motif:TGCA	TSD:CTACT	25280428..25280432	25285804..25285808	IN:25280773..25285463	0.9706	-	Gypsy	LTR	2143139
chr1:25417710..25421991	pass	motif:TACA	TSD:ACATA	25417705..25417709	25421992..25421996	IN:25418140..25421561	0.9419	?	unknown	NA	4322622
chr1:25558095..25566664	pass	motif:TGCA	TSD:AACAC	25558090..25558094	25566665..25566669	IN:25559543..25565223	0.9715	-	Gypsy	LTR	2071874
chr1:25579636..25584432	pass	motif:TGCA	TSD:TATT	25579632..25579635	25584434..25584437	IN:25579749..25584319	0.9739	-	unknown	LTR	1896538
chr1:25610582..25616154	pass	motif:TGCA	TSD:TTGGA	25610577..25610581	25616155..25616159	IN:25611023..25615712	0.9728	+	Gypsy	LTR	1979766
chr1:25756138..25761709	pass	motif:TGCA	TSD:AGTTT	25756133..25756137	25761710..25761714	IN:25756287..25761558	0.9595	?	unknown	NA	2976958
chr1:25854844..25859866	pass	motif:TATA	TSD:GATTT	25854839..25854843	25859867..25859871	IN:25855008..25859702	0.9695	+	unknown	LTR	2223205
chr1:26478742..26481484	pass	motif:TGCA	TSD:GTCTT	26478737..26478741	26481485..26481489	IN:26479058..26481168	0.9778	?	unknown	NA	1606113
chr1:26487135..26492028	pass	motif:TGCA	TSD:GTATA	26487130..26487134	26492029..26492033	IN:26487489..26491674	0.9661	-	unknown	LTR	2477737
chr1:26704793..26710805	pass	motif:TGCA	TSD:TTTTT	26704788..26704792	26710806..26710810	IN:26705012..26710585	0.968	+	unknown	LTR	2333175
chr1:26732672..26736314	pass	motif:TGCA	TSD:GTAAT	26732667..26732671	26736315..26736319	IN:26733017..26735969	0.9681	-	Gypsy	LTR	2327250
chr1:26811713..26818090	pass	motif:TGCA	TSD:AATTG	26811708..26811712	26818091..26818095	IN:26811948..26817857	0.9871	-	unknown	LTR	927670
chr1:26986728..26992078	pass	motif:TGCA	TSD:TCCAC	26986723..26986727	26992079..26992083	IN:26987077..26991729	0.9857	+	Gypsy	LTR	1033236
chr1:27021232..27031136	pass	motif:TGCA	TSD:TTATA	27021227..27021231	27031137..27031141	IN:27021440..27030928	0.9375	+	Copia	LTR	4661324
chr1:27023063..27028437	pass	motif:TACA	TSD:ATTCG	27023058..27023062	27028438..27028442	IN:27023497..27028005	0.9792	+	Copia	LTR	1509161
chr1:27099116..27106719	pass	motif:TGCA	TSD:ATGTT	27099111..27099115	27106720..27106724	IN:27100723..27105104	0.9726	-	Gypsy	LTR	1994847
chr1:27144136..27147181	pass	motif:TGCA	TSD:AGGTT	27144131..27144135	27147182..27147186	IN:27144404..27146915	0.9624	?	unknown	NA	2754933
chr1:27200508..27206997	pass	motif:TGCA	TSD:AAAAC	27200503..27200507	27206998..27207002	IN:27201116..27206390	0.9736	+	Gypsy	LTR	1916677
chr1:27279219..27289350	pass	motif:TGCA	TSD:TGCTT	27279214..27279218	27289351..27289355	IN:27280675..27287894	0.9842	-	Gypsy	LTR	1141182
chr1:27592753..27597173	pass	motif:TGCA	TSD:AATAG	27592748..27592752	27597174..27597178	IN:27593084..27596847	0.9847	+	unknown	LTR	1106885
chr1:27684666..27687876	pass	motif:TGCA	TSD:CGGCG	27684661..27684665	27687877..27687881	IN:27685048..27687494	0.9921	?	unknown	NA	563913
chr1:27749780..27755333	pass	motif:TGCA	TSD:ATCTT	27749775..27749779	27755334..27755338	IN:27750302..27754812	0.9808	-	Copia	LTR	1388834
chr1:27756541..27759186	pass	motif:TGCA	TSD:CCAAC	27756536..27756540	27759187..27759191	IN:27756795..27758932	0.9606	+	Gypsy	LTR	2888647
chr1:27843264..27852375	pass	motif:TGCA	TSD:CTAGA	27843259..27843263	27852376..27852380	IN:27844462..27851178	0.9858	+	Gypsy	LTR	1024174
chr1:27975670..27981743	pass	motif:TGCA	TSD:GATAC	27975665..27975669	27981744..27981748	IN:27976239..27981173	0.9789	?	unknown	NA	1527992
chr1:28035392..28039824	pass	motif:TGCA	TSD:ATTAG	28035387..28035391	28039825..28039829	IN:28035842..28039374	0.9822	-	Gypsy	LTR	1285136
chr1:28201337..28207649	pass	motif:TGCA	TSD:GTAAC	28201332..28201336	28207650..28207654	IN:28201570..28207416	0.9742	+	unknown	LTR	1871679
chr1:28519655..28526773	pass	motif:TGCA	TSD:CCTCA	28519650..28519654	28526774..28526778	IN:28520843..28525585	0.9663	+	Gypsy	LTR	2460659
chr1:28700162..28705516	pass	motif:TGTA	TSD:TTGAT	28700157..28700161	28705517..28705521	IN:28700513..28705165	0.9858	+	Gypsy	LTR	1024337
chr1:28937579..28942368	pass	motif:TGTA	TSD:TATAT	28937574..28937578	28942369..28942373	IN:28937891..28942056	0.9617	-	Copia	LTR	2810953
chr1:29086942..29096183	pass	motif:TGCA	TSD:GAACT	29086937..29086941	29096184..29096188	IN:29088734..29094391	0.9883	-	Gypsy	LTR	843663
chr1:29101160..29106679	pass	motif:TGCA	TSD:AATCA	29101155..29101159	29106680..29106684	IN:29101309..29106530	0.953	?	unknown	NA	3465412
chr1:29164833..29177386	pass	motif:TGCA	TSD:AAAAC	29164828..29164832	29177387..29177391	IN:29165303..29176916	0.9723	+	Gypsy	LTR	2013037
chr1:29601200..29606617	pass	motif:TGCA	TSD:TAACC	29601195..29601199	29606618..29606622	IN:29601606..29606198	0.963	-	Gypsy	LTR	2713061
chr1:29809511..29816013	pass	motif:TGCA	TSD:TTGAT	29809506..29809510	29816014..29816018	IN:29809668..29815856	0.9427	-	unknown	LTR	4259553
chr1:29898640..29904114	pass	motif:TGCA	TSD:AAAGT	29898635..29898639	29904115..29904119	IN:29898791..29903963	0.9536	?	unknown	NA	3418024
chr1:30045184..30049798	pass	motif:TGTA	TSD:TATCG	30045179..30045183	30049799..30049803	IN:30045302..30049680	0.9661	+	unknown	LTR	2477737
chr1:30275172..30279969	pass	motif:TGTA	TSD:GAGCC	30275167..30275171	30279970..30279974	IN:30275454..30279686	0.9504	-	Copia	LTR	3668902
chr1:30374154..30379661	pass	motif:TGCA	TSD:ATCTG	30374149..30374153	30379662..30379666	IN:30374462..30379343	0.9935	-	Gypsy	LTR	465843
chr1:30421837..30435625	pass	motif:TGCA	TSD:GATAC	30421832..30421836	30435626..30435630	IN:30423556..30433907	0.993	-	Gypsy	LTR	501256
chr1:30580680..30589490	pass	motif:TGCA	TSD:GTGAA	30580675..30580679	30589491..30589495	IN:30581231..30588939	0.9782	+	unknown	LTR	1578648
chr1:30722684..30730848	pass	motif:TGCA	TSD:CGGAT	30722679..30722683	30730849..30730853	IN:30723912..30729633	0.9712	+	Gypsy	LTR	2098175
chr1:30763643..30768442	pass	motif:TGCA	TSD:GATGG	30763638..30763642	30768443..30768447	IN:30764015..30768071	0.9865	-	Copia	LTR	971404
chr1:30829661..30835892	pass	motif:TGCA	TSD:TCCTA	30829656..30829660	30835893..30835897	IN:30830274..30835279	0.9592	-	Copia	LTR	2995261
chr1:30859413..30864044	pass	motif:TGCA	TSD:TCTGT	30859408..30859412	30864045..30864049	IN:30859850..30863607	0.9771	+	Copia	LTR	1659970
chr1:30948786..30955826	pass	motif:TGCA	TSD:GTTTG	30948781..30948785	30955827..30955831	IN:30949495..30955118	0.9684	+	unknown	LTR	2303377
chr1:31005089..31011870	pass	motif:TGTA	TSD:TACAT	31005084..31005088	31011871..31011875	IN:31005360..31011599	0.9705	-	Copia	LTR	2151211
chr1:31065525..31073244	pass	motif:TGCA	TSD:TTCAC	31065520..31065524	31073245..31073249	IN:31067082..31071687	0.9634	-	Gypsy	LTR	2680897
chr1:31076527..31081470	pass	motif:TGCA	TSD:CGACA	31076522..31076526	31081471..31081475	IN:31077726..31080271	0.9825	?	unknown	NA	1265876
chr1:31109667..31117563	pass	motif:TGCA	TSD:CGCGT	31109662..31109666	31117564..31117568	IN:31111553..31115678	0.9841	+	Gypsy	LTR	1148415
chr1:31162403..31169258	pass	motif:TGCA	TSD:CTTAT	31162398..31162402	31169259..31169263	IN:31163588..31168072	0.973	+	Gypsy	LTR	1962765
chr1:31277474..31286355	pass	motif:TGCA	TSD:GTGCA	31277469..31277473	31286356..31286360	IN:31278669..31285161	0.9673	?	unknown	NA	2387475
chr1:31373811..31386127	pass	motif:TGAC	TSD:TTTGG	31373806..31373810	31386128..31386132	IN:31374062..31385878	0.948	+	Gypsy	LTR	3849312
chr1:31576308..31580554	pass	motif:TGCA	TSD:ATTAA	31576303..31576307	31580555..31580559	IN:31576971..31579893	0.9788	-	Gypsy	LTR	1534628
chr1:31775927..31783962	pass	motif:TGCA	TSD:GTGCA	31775922..31775926	31783963..31783967	IN:31777587..31782298	0.9837	+	Gypsy	LTR	1175289
chr1:32125860..32130402	pass	motif:TGCA	TSD:NA	..	..	IN:32126439..32129819	0.9603	-	Gypsy	LTR	2915303
chr1:32365376..32369411	pass	motif:TACA	TSD:AAACT	32365371..32365375	32369412..32369416	IN:32365557..32369230	0.9558	-	unknown	LTR	3253918
chr1:32478835..32483695	pass	motif:TACA	TSD:ACCTT	32478830..32478834	32483696..32483700	IN:32479001..32483528	0.9458	-	unknown	LTR	4019741
chr1:32518273..32523639	pass	motif:TGCA	TSD:TTAGT	32518268..32518272	32523640..32523644	IN:32518424..32523488	0.9735	?	unknown	NA	1926371
chr1:32555620..32560877	pass	motif:TGTA	TSD:TTAGA	32555615..32555619	32560878..32560882	IN:32555831..32560666	0.9479	+	unknown	LTR	3859502
chr1:32640022..32645187	pass	motif:TGCA	TSD:TGCAC	32640017..32640021	32645188..32645192	IN:32640353..32644856	0.9728	-	Gypsy	LTR	1978246
chr1:32784186..32789035	pass	motif:TGTA	TSD:CTTCT	32784181..32784185	32789036..32789040	IN:32784495..32788726	0.9579	-	Copia	LTR	3092658
chr1:32820049..32824998	pass	motif:TACA	TSD:CAAAT	32820044..32820048	32824999..32825003	IN:32820242..32824806	0.9635	-	unknown	LTR	2669589
chr1:32845797..32849299	pass	motif:TGCA	TSD:CCCAC	32845792..32845796	32849300..32849304	IN:32846188..32848908	0.9949	?	unknown	NA	366617
chr1:32928295..32935851	pass	motif:TGCA	TSD:GTTGC	32928290..32928294	32935852..32935856	IN:32929037..32935109	0.9663	?	unknown	NA	2462349
chr1:33004084..33012009	pass	motif:TGCA	TSD:TCTGG	33004079..33004083	33012010..33012014	IN:33005964..33010125	0.9809	+	Gypsy	LTR	1385543
chr1:33361119..33369228	pass	motif:TGCA	TSD:ACTAC	33361114..33361118	33369229..33369233	IN:33361327..33369020	0.9663	-	unknown	LTR	2459439
chr1:33414775..33420046	pass	motif:TACA	TSD:CCTAA	33414770..33414774	33420047..33420051	IN:33415216..33419605	0.9796	-	unknown	LTR	1477929
chr1:33723545..33733781	pass	motif:TGCA	TSD:ATGGT	33723540..33723544	33733782..33733786	IN:33723937..33733384	0.9719	+	Gypsy	LTR	2042828
chr1:33845422..33851819	pass	motif:TGCA	TSD:CATAT	33845417..33845421	33851820..33851824	IN:33845661..33851580	0.9749	+	unknown	LTR	1823876
chr1:33881338..33885874	pass	motif:TGCA	TSD:GCTTT	33881333..33881337	33885875..33885879	IN:33881565..33885646	0.9824	-	unknown	LTR	1273675
chr1:34212342..34221560	pass	motif:TGCA	TSD:GTAGG	34212337..34212341	34221561..34221565	IN:34214134..34219769	0.9883	+	Gypsy	LTR	844140
chr1:34239388..34245882	pass	motif:TGCA	TSD:AATAC	34239383..34239387	34245883..34245887	IN:34240286..34244984	0.9755	+	Gypsy	LTR	1779141
chr1:34270211..34277494	pass	motif:TGCA	TSD:TCGTC	34270206..34270210	34277495..34277499	IN:34271753..34275950	0.965	+	Gypsy	LTR	2561673
chr1:35179449..35181505	pass	motif:TGCA	TSD:AAAAG	35179444..35179448	35181506..35181510	IN:35179588..35181366	0.964	+	Copia	LTR	2633029
chr1:35204254..35216250	pass	motif:TGCA	TSD:ACTAA	35204249..35204253	35216251..35216255	IN:35204621..35215883	0.9592	-	Gypsy	LTR	2993593
chr1:35230762..35235252	pass	motif:TGCA	TSD:CTAAA	35230757..35230761	35235253..35235257	IN:35230905..35235108	0.9441	+	Copia	LTR	4152891
chr1:35370812..35372965	pass	motif:TGCA	TSD:TTGG	35370808..35370811	35372966..35372969	IN:35370918..35372859	0.9811	?	unknown	NA	1364954
chr1:35521194..35526450	pass	motif:TGCA	TSD:GTTTA	35521189..35521193	35526451..35526455	IN:35521401..35526241	0.9614	-	unknown	LTR	2834200
chr1:35561515..35566635	pass	motif:TGCC	TSD:CCACC	35561510..35561514	35566638..35566642	IN:35561882..35566269	0.9702	+	Gypsy	LTR	2172774
chr1:35583173..35594321	pass	motif:TGCA	TSD:AATAA	35583168..35583172	35594322..35594326	IN:35583641..35593852	0.968	-	Gypsy	LTR	2334630
chr1:35703242..35709734	pass	motif:TGCA	TSD:GATAC	35703237..35703241	35709735..35709739	IN:35704141..35708835	0.9722	-	Gypsy	LTR	2024098
chr1:35713068..35724832	pass	motif:TGCA	TSD:GCGTT	35713063..35713067	35724833..35724837	IN:35714261..35723639	0.9791	+	Gypsy	LTR	1516849
chr1:35864695..35871045	pass	motif:TGCA	TSD:TTTTC	35864690..35864694	35871046..35871050	IN:35864904..35870834	0.9856	-	unknown	LTR	1035232
chr1:35893897..35901053	pass	motif:TGCA	TSD:GAGAT	35893892..35893896	35901054..35901058	IN:35895109..35899840	0.9736	+	Gypsy	LTR	1921512
chr1:36074375..36079663	pass	motif:TACA	TSD:CTTAC	36074370..36074374	36079664..36079668	IN:36074764..36079274	0.9357	+	Copia	LTR	4799230
chr1:36180154..36187325	pass	motif:TGCA	TSD:CAACC	36180149..36180153	36187326..36187330	IN:36181549..36185928	0.9971	?	unknown	NA	205205
chr1:36262681..36267467	pass	motif:TGCA	TSD:ATCAT	36262676..36262680	36267468..36267472	IN:36262944..36267205	0.9466	+	Gypsy	LTR	3959568
chr1:36374546..36380504	pass	motif:TGCA	TSD:ATTTA	36374541..36374545	36380505..36380509	IN:36374753..36380296	0.9806	+	unknown	LTR	1405229
chr1:36410656..36420710	pass	motif:TGCA	TSD:ACAAC	36410651..36410655	36420711..36420715	IN:36412082..36419274	0.959	-	Gypsy	LTR	3015237
chr1:36442890..36453897	pass	motif:TGCA	TSD:TGCTC	36442885..36442889	36453898..36453902	IN:36444677..36452120	0.9763	-	Gypsy	LTR	1719344
chr1:36473248..36481951	pass	motif:TGCA	TSD:ACAAG	36473243..36473247	36481952..36481956	IN:36474450..36480749	0.9717	+	Gypsy	LTR	2063025
chr1:36762738..36769916	pass	motif:TGCA	TSD:AAAAA	36762731..36762735	36769918..36769922	IN:36763956..36768698	0.9852	+	Gypsy	LTR	1066135
chr1:36762738..36769916	pass	motif:TGTC	TSD:AAAAA	36762731..36762735	36769917..36769921	IN:36763956..36768698	0.9852	+	Gypsy	LTR	1067018
chr1:36802317..36805999	pass	motif:TGCA	TSD:GTGA	36802313..36802316	36806000..36806003	IN:36802637..36805677	0.932	?	unknown	NA	5088596
chr1:37078723..37083011	pass	motif:TGCA	TSD:TGTTG	37078718..37078722	37083012..37083016	IN:37078981..37082753	0.9419	?	unknown	NA	4322622
chr1:37085931..37092848	pass	motif:TGCA	TSD:GTTAT	37085926..37085930	37092849..37092853	IN:37087114..37091665	0.9738	-	Gypsy	LTR	1905227
chr1:37370587..37377434	pass	motif:TGCA	TSD:CACAT	37370582..37370586	37377435..37377439	IN:37371785..37376236	0.98	-	Gypsy	LTR	1449194
chr1:37432904..37439473	pass	motif:TGCA	TSD:TTTGT	37432899..37432903	37439474..37439478	IN:37433144..37439233	0.9414	-	unknown	LTR	4356536
chr1:37551310..37552517	pass	motif:TGTA	TSD:GGGTT	37551305..37551309	37552518..37552522	IN:37551509..37552319	0.9596	?	unknown	NA	2966662
chr1:37834545..37839276	pass	motif:TACA	TSD:TTATA	37834540..37834544	37839277..37839281	IN:37834715..37839106	0.9706	-	unknown	LTR	2143139
chr1:37915432..37918833	pass	motif:TGCA	TSD:TTAAC	37915427..37915431	37918834..37918838	IN:37915722..37918543	0.9759	+	Gypsy	LTR	1752496
chr1:38384296..38394851	pass	motif:TGCA	TSD:TATAT	38384291..38384295	38394852..38394856	IN:38386076..38393081	0.9582	+	Gypsy	LTR	3074687
chr1:38569757..38575062	pass	motif:TGCA	TSD:GAGCC	38569752..38569756	38575063..38575067	IN:38570135..38574684	0.9497	-	Gypsy	LTR	3716279
chr1:38690743..38696053	pass	motif:TGCA	TSD:ATAAC	38690738..38690742	38696054..38696058	IN:38691439..38695345	0.9784	-	unknown	LTR	1561967
chr1:38775728..38782973	pass	motif:TGCA	TSD:CCAAA	38775723..38775727	38782974..38782978	IN:38776196..38782506	0.97	-	Gypsy	LTR	2185296
chr1:38817901..38819939	pass	motif:TGCA	TSD:CACTG	38817896..38817900	38819940..38819944	IN:38818174..38819666	0.989	-	Gypsy	LTR	790737
chr1:39185731..39193207	pass	motif:TGCA	TSD:TTCTA	39185726..39185730	39193208..39193212	IN:39185970..39192968	0.9749	+	unknown	LTR	1823876
chr1:39235039..39246560	pass	motif:TGCA	TSD:CTAGG	39235034..39235038	39246561..39246565	IN:39236235..39245363	0.9707	-	Gypsy	LTR	2132185
chr1:39590419..39596932	pass	motif:TGCA	TSD:ATCTC	39590414..39590418	39596933..39596937	IN:39591354..39596001	0.9441	+	Gypsy	LTR	4145921
chr1:39608126..39620003	pass	motif:TGCA	TSD:TATCA	39608121..39608125	39620004..39620008	IN:39609298..39618843	0.9828	+	Gypsy	LTR	1245899
chr1:39752175..39763564	pass	motif:TGCA	TSD:TTGGC	39752170..39752174	39763565..39763569	IN:39753370..39762370	0.9698	+	Gypsy	LTR	2198105
chr1:40042117..40047158	pass	motif:TGCA	TSD:AAGAC	40042112..40042116	40047159..40047163	IN:40042551..40046724	0.9609	-	Gypsy	LTR	2866817
chr1:40203009..40210378	pass	motif:TGCA	TSD:CTTGG	40203004..40203008	40210379..40210383	IN:40204564..40208830	0.9774	?	unknown	NA	1641978
chr1:40377163..40381360	pass	motif:TGCA	TSD:CTAAT	40377158..40377162	40381361..40381365	IN:40377334..40381201	0.9874	-	unknown	LTR	906091
chr1:40382702..40389810	pass	motif:TGCA	TSD:CTGGC	40382697..40382701	40389811..40389815	IN:40383917..40388602	0.9826	-	Gypsy	LTR	1256345
chr1:40538222..40543480	pass	motif:TGTA	TSD:TCTCA	40538217..40538221	40543481..40543485	IN:40538560..40543142	0.9615	-	Gypsy	LTR	2820196
chr1:40723675..40728473	pass	motif:TGCA	TSD:CTTAT	40723670..40723674	40728474..40728478	IN:40723855..40728292	0.9556	-	unknown	LTR	3272542
chr1:40774268..40781229	pass	motif:TGCA	TSD:AATCG	40774263..40774267	40781230..40781234	IN:40774499..40780998	0.9784	+	Copia	LTR	1568830
chr1:41401130..41409867	pass	motif:TGCA	TSD:TATAT	41401123..41401127	41409868..41409872	IN:41401681..41409316	0.9618	+	unknown	LTR	2799139
chr1:41438207..41442957	pass	motif:TGCA	TSD:CTTTG	41438202..41438206	41442958..41442962	IN:41438580..41442594	0.9834	-	unknown	LTR	1197179
chr1:41467755..41473001	pass	motif:TGCA	TSD:CCTTC	41467750..41467754	41473002..41473006	IN:41468069..41472687	0.9904	+	Gypsy	LTR	686820
chr1:41474525..41481544	pass	motif:TGCA	TSD:CTTTC	41474520..41474524	41481545..41481549	IN:41474841..41481228	0.00968	+	Gypsy	LTR	NA
chr1:41487370..41495840	pass	motif:TGCA	TSD:CAGTT	41487365..41487369	41495841..41495845	IN:41488564..41494646	0.9849	-	Gypsy	LTR	1087787
chr1:41860209..41865162	pass	motif:TACA	TSD:ATACC	41860204..41860208	41865163..41865167	IN:41860380..41864991	1	-	unknown	LTR	0
chr1:41868802..41874768	pass	motif:TGCA	TSD:ACAAC	41868797..41868801	41874769..41874773	IN:41870196..41873371	0.9921	?	unknown	NA	566625
chr1:41879497..41883759	pass	motif:TACA	TSD:TAAAG	41879492..41879496	41883760..41883764	IN:41879678..41883578	0.9779	-	unknown	LTR	1602257
chr1:42011251..42018236	pass	motif:TGCA	TSD:GTTGG	42011246..42011250	42018237..42018241	IN:42012191..42017288	0.9702	+	unknown	LTR	2171054
chr1:42572440..42577554	pass	motif:TGCA	TSD:ACGAT	42572435..42572439	42577555..42577559	IN:42572915..42577079	0.9642	-	unknown	LTR	2619400
chr1:42760733..42765527	pass	motif:TGTA	TSD:CCGGT	42760728..42760732	42765528..42765532	IN:42761046..42765214	0.984	-	Copia	LTR	1153353
chr1:43519986..43523256	pass	motif:TGCA	TSD:TATTT	43519981..43519985	43523257..43523261	IN:43520448..43522794	0.987	?	unknown	NA	935772
chr1:43725321..43732160	pass	motif:TGCA	TSD:ACCTC	43725316..43725320	43732161..43732165	IN:43726504..43730989	0.981	+	Gypsy	LTR	1374507
chr1:43792763..43797664	pass	motif:TGCA	TSD:TGCGT	43792758..43792762	43797665..43797669	IN:43793112..43797326	0.9793	-	unknown	LTR	1500104
chr1:43963310..43970381	pass	motif:TGCA	TSD:GAAA	43963306..43963309	43970382..43970385	IN:43964520..43969171	0.9653	+	Gypsy	LTR	2538544
chr1:44683821..44695968	pass	motif:TGCA	TSD:CTGCT	44683813..44683817	44695969..44695973	IN:44684214..44695564	0.9795	+	Gypsy	LTR	1485609
chr1:44697047..44709354	pass	motif:TGCA	TSD:AGCTG	44697042..44697046	44709355..44709359	IN:44697519..44708882	0.9767	+	Gypsy	LTR	1691069
chr1:45039918..45051243	pass	motif:TGCA	TSD:GTTCT	45039913..45039917	45051244..45051248	IN:45040386..45050775	0.9638	+	Gypsy	LTR	2653760
chr1:45467564..45472345	pass	motif:TATA	TSD:GACAT	45467559..45467563	45472346..45472350	IN:45467724..45472185	0.9812	-	unknown	LTR	1356311
chr1:45594088..45598542	pass	motif:TGCA	TSD:GGGGA	45594083..45594087	45598543..45598547	IN:45594472..45598158	0.9661	-	unknown	LTR	2481041
chr1:45801261..45806821	pass	motif:TATA	TSD:TATTT	45801256..45801260	45806822..45806826	IN:45801467..45806617	0.9461	-	unknown	LTR	3997024
chr1:46631088..46637005	pass	motif:TGCA	TSD:TACGT	46631083..46631087	46637006..46637010	IN:46631505..46636586	0.9904	-	Copia	LTR	689586
chr1:46661054..46664596	pass	motif:TGCA	TSD:TTTTA	46661049..46661053	46664597..46664601	IN:46661809..46663839	0.9748	-	Copia	LTR	1830851
chr1:46765199..46769993	pass	motif:TGTA	TSD:AAAGA	46765194..46765198	46769994..46769998	IN:46765485..46769715	0.9823	+	Copia	LTR	1281674
chr1:48108381..48115286	pass	motif:TGCA	TSD:TATCA	48108376..48108380	48115287..48115291	IN:48109579..48114093	0.9773	+	Gypsy	LTR	1642869
chr2:623901..629437	pass	motif:TGCA	TSD:GAGTT	623896..623900	629438..629442	IN:624468..628858	0.9771	-	unknown	LTR	1663250
chr2:720067..725251	pass	motif:TGTA	TSD:CTTCT	720062..720066	725252..725256	IN:720460..724858	0.9975	+	Gypsy	LTR	182060
chr2:2297224..2303635	pass	motif:TGCA	TSD:ATAAC	2297219..2297223	2303636..2303640	IN:2297454..2303405	0.9739	-	unknown	LTR	1896538
chr2:3041119..3045549	pass	motif:TGCA	TSD:CCAGA	3041114..3041118	3045550..3045554	IN:3041505..3045178	0.9272	?	unknown	NA	5468128
chr2:4965101..4971374	pass	motif:TGCA	TSD:ATTTT	4965096..4965100	4971375..4971379	IN:4965409..4971062	0.9578	-	unknown	LTR	3103008
chr2:5187821..5193097	pass	motif:TGCA	TSD:TAGAA	5187816..5187820	5193098..5193102	IN:5188103..5192815	0.9929	+	Gypsy	LTR	508995
chr2:5402770..5409928	pass	motif:TGCA	TSD:CTTAG	5402765..5402769	5409929..5409933	IN:5403984..5408714	0.9868	+	Gypsy	LTR	949768
chr2:5606219..5609744	pass	motif:TGCA	TSD:AAGTA	5606214..5606218	5609745..5609749	IN:5606974..5608988	0.9748	+	Copia	LTR	1830853
chr2:5960402..5965245	pass	motif:TGCA	TSD:GTTAG	5960397..5960401	5965246..5965250	IN:5960970..5964669	0.9665	?	unknown	NA	2448670
chr2:6141155..6146570	pass	motif:TGCA	TSD:AACAC	6141150..6141154	6146571..6146575	IN:6141574..6146151	0.9666	-	Gypsy	LTR	2441424
chr2:6308912..6317881	pass	motif:TGCA	TSD:GTGTC	6308907..6308911	6317882..6317886	IN:6309424..6317372	0.9686	+	Copia	LTR	2293711
chr2:6703005..6707610	pass	motif:TGCA	TSD:GCTGA	6703000..6703004	6707611..6707615	IN:6703242..6707373	0.9831	-	Copia	LTR	1219320
chr2:6934232..6939190	pass	motif:TATA	TSD:GAAAA	6934227..6934231	6939191..6939195	IN:6934416..6939007	0.9396	+	unknown	LTR	4501031
chr2:7127878..7133304	pass	motif:TGCA	TSD:GTTAG	7127873..7127877	7133305..7133309	IN:7128076..7133107	0.9543	+	Copia	LTR	3366869
chr2:8237009..8243420	pass	motif:TGCA	TSD:TTCTT	8237004..8237008	8243421..8243425	IN:8237239..8243190	0.9957	+	unknown	LTR	311463
chr2:8274894..8279298	pass	motif:TGCA	TSD:GTCAG	8274889..8274893	8279299..8279303	IN:8275049..8279143	0.9871	+	unknown	LTR	929676
chr2:8347192..8353419	pass	motif:TGCA	TSD:TGTTA	8347187..8347191	8353420..8353424	IN:8348173..8352438	0.9755	?	unknown	NA	1776616
chr2:8413983..8419169	pass	motif:TGCA	TSD:AAATT	8413978..8413982	8419170..8419174	IN:8414450..8418706	0.987	+	unknown	LTR	933727
chr2:8565796..8569073	pass	motif:TGCA	TSD:ATAAT	8565791..8565795	8569074..8569078	IN:8566130..8568735	0.9731	+	unknown	LTR	1960146
chr2:9332159..9339350	pass	motif:TGCA	TSD:ATGGT	9332154..9332158	9339351..9339355	IN:9333371..9338138	0.9851	+	Gypsy	LTR	1071463
chr2:9393311..9400439	pass	motif:TGCA	TSD:CTATC	9393306..9393310	9400440..9400444	IN:9394468..9399278	0.9861	+	Gypsy	LTR	998743
chr2:9788491..9793882	pass	motif:TGCA	TSD:TTCAA	9788486..9788490	9793883..9793887	IN:9789391..9792986	0.9833	?	unknown	NA	1209337
chr2:9822013..9831198	pass	motif:TGCA	TSD:GTTTT	9822008..9822012	9831199..9831203	IN:9822657..9830554	0.9891	-	unknown	LTR	782079
chr2:10591097..10595458	pass	motif:TGCA	TSD:CATGA	10591092..10591096	10595459..10595463	IN:10591792..10594762	0.9755	+	Copia	LTR	1776296
chr2:10801925..10806780	pass	motif:TGTA	TSD:ATTAC	10801920..10801924	10806781..10806785	IN:10802058..10806647	0.985	-	unknown	LTR	1085031
chr2:11588258..11593463	pass	motif:TGCA	TSD:CAATG	11588253..11588257	11593464..11593468	IN:11588602..11593120	0.965	-	Gypsy	LTR	2559120
chr2:12222935..12232381	pass	motif:TGCA	TSD:AACAG	12222930..12222934	12232382..12232386	IN:12224377..12230927	0.9847	-	Gypsy	LTR	1100989
chr2:12312789..12324521	pass	motif:TGCA	TSD:TATAT	12312784..12312788	12324522..12324526	IN:12313156..12324154	0.9699	-	Gypsy	LTR	2190967
chr2:12483195..12488416	pass	motif:TGCA	TSD:TTGA	12483191..12483194	12488417..12488420	IN:12483408..12488203	0.9437	?	unknown	NA	4183318
chr2:12639084..12645504	pass	motif:TGCA	TSD:AAGTT	12639079..12639083	12645505..12645509	IN:12639314..12645276	0.9868	+	unknown	LTR	948192
chr2:13631387..13637771	pass	motif:TGCA	TSD:TTTAA	13631382..13631386	13637772..13637776	IN:13631598..13637561	0.981	-	unknown	LTR	1378124
chr2:14056653..14065370	pass	motif:TGCA	TSD:GAAAA	14056648..14056652	14065371..14065375	IN:14057202..14064823	0.9561	-	unknown	LTR	3229391
chr2:14115676..14120283	pass	motif:TACA	TSD:GAGAG	14115671..14115675	14120284..14120288	IN:14115796..14120163	0.9917	-	unknown	LTR	598568
chr2:14293856..14299409	pass	motif:TGCA	TSD:GTGAT	14293851..14293855	14299410..14299414	IN:14294004..14299261	0.9797	?	unknown	NA	1467802
chr2:14377199..14382554	pass	motif:TGCA	TSD:CTATC	14377194..14377198	14382555..14382559	IN:14377742..14382011	0.9834	-	unknown	LTR	1197171
chr2:14541963..14553786	pass	motif:TGCA	TSD:ATGAT	14541958..14541962	14553787..14553791	IN:14543169..14552578	0.9851	+	Gypsy	LTR	1076853
chr2:14627806..14632546	pass	motif:TGCA	TSD:AATGT	14627801..14627805	14632547..14632551	IN:14628088..14632264	0.9716	+	unknown	LTR	2065663
chr2:14679400..14681362	pass	motif:TGTA	TSD:GAGAC	14679395..14679399	14681363..14681367	IN:14679792..14680970	0.977	+	Gypsy	LTR	1665569
chr2:14902779..14908578	pass	motif:TGCA	TSD:GCAAA	14902774..14902778	14908579..14908583	IN:14904177..14907180	0.9821	?	unknown	NA	1292806
chr2:14917068..14929739	pass	motif:TGCA	TSD:TACGG	14917063..14917067	14929740..14929744	IN:14917527..14929294	0.973	+	Gypsy	LTR	1961634
chr2:14945889..14949199	pass	motif:TGCA	TSD:ACATC	14945884..14945888	14949200..14949204	IN:14946143..14948945	0.9803	?	unknown	NA	1424863
chr2:15100487..15107399	pass	motif:TGCA	TSD:ATGAA	15100482..15100486	15107400..15107404	IN:15101684..15106215	0.9814	-	Gypsy	LTR	1343938
chr2:15460588..15465429	pass	motif:TGTA	TSD:GAAGT	15460583..15460587	15465430..15465434	IN:15460869..15465148	0.9858	-	Copia	LTR	1026545
chr2:15502881..15507928	pass	motif:TACA	TSD:CTTGT	15502876..15502880	15507929..15507933	IN:15503073..15507736	1	+	unknown	LTR	0
chr2:15615143..15619088	pass	motif:TGCA	TSD:ATCTC	15615138..15615142	15619089..15619093	IN:15615942..15618288	0.9712	?	unknown	NA	2096640
chr2:15652195..15657722	pass	motif:TGAA	TSD:GACTC	15652190..15652194	15657723..15657727	IN:15652519..15657398	0.9753	-	Gypsy	LTR	1793351
chr2:15690874..15702769	pass	motif:TGCA	TSD:GTCCT	15690869..15690873	15702770..15702774	IN:15692702..15700940	0.9688	-	Gypsy	LTR	2276162
chr2:15795016..15799014	pass	motif:TGCA	TSD:ATCTC	15795011..15795015	15799015..15799019	IN:15795816..15798214	0.9675	?	unknown	NA	2376274
chr2:15878666..15890480	pass	motif:TGCA	TSD:TATCA	15878661..15878665	15890481..15890485	IN:15879849..15889292	0.9789	-	Gypsy	LTR	1531150
chr2:15970452..15977154	pass	motif:TGTA	TSD:TGGGA	15970447..15970451	15977155..15977159	IN:15971061..15976545	0.977	+	unknown	LTR	1670515
chr2:16028303..16032304	pass	motif:TGCA	TSD:GAGAT	16028298..16028302	16032305..16032309	IN:16029103..16031501	0.9662	?	unknown	NA	2472977
chr2:16080710..16084710	pass	motif:TGCA	TSD:GAGAT	16080705..16080709	16084711..16084715	IN:16081510..16083910	0.9662	?	unknown	NA	2472958
chr2:16118468..16130277	pass	motif:TGCA	TSD:TATCA	16118463..16118467	16130278..16130282	IN:16119652..16129094	0.9797	-	Gypsy	LTR	1470313
chr2:16223463..16229742	pass	motif:TGCA	TSD:TGTAC	16223458..16223462	16229743..16229747	IN:16223669..16229533	0.9709	+	Copia	LTR	2121913
chr2:16301675..16319637	pass	motif:TGCA	TSD:CACGT	16301670..16301674	16319638..16319642	IN:16303423..16317885	0.9805	?	Gypsy	LTR	1407677
chr2:16308875..16316134	pass	motif:TGCA	TSD:AGTAT	16308870..16308874	16316135..16316139	IN:16310752..16314251	0.977	+	Gypsy	LTR	1667271
chr2:16323874..16329290	pass	motif:TGCA	TSD:AAGAT	16323869..16323873	16329291..16329295	IN:16324312..16328852	0.9932	+	unknown	LTR	491485
chr2:16339005..16344532	pass	motif:TGCA	TSD:AATGG	16339000..16339004	16344533..16344537	IN:16339342..16344195	0.9911	+	Gypsy	LTR	639665
chr2:16623003..16627245	pass	motif:TACA	TSD:GATAG	16622998..16623002	16627246..16627250	IN:16623174..16627067	0.9708	-	unknown	LTR	2130358
chr2:16697803..16704955	pass	motif:TGCA	TSD:GATTG	16697798..16697802	16704956..16704960	IN:16699019..16703738	0.9729	+	Gypsy	LTR	1974385
chr2:17051663..17059867	pass	motif:TGCA	TSD:AGAGA	17051658..17051662	17059868..17059872	IN:17053103..17058426	0.9722	-	Gypsy	LTR	2021805
chr2:17169615..17177829	pass	motif:TGCA	TSD:AGAGA	17169610..17169614	17177830..17177834	IN:17171056..17176384	0.9681	-	Gypsy	LTR	2330105
chr2:17247918..17252773	pass	motif:TGCA	TSD:CAACC	17247913..17247917	17252774..17252778	IN:17249395..17251297	0.9668	+	Gypsy	LTR	2425350
chr2:17451350..17455083	pass	motif:TGCA	TSD:GGATC	17451345..17451349	17455084..17455088	IN:17451708..17454725	0.9665	-	Copia	LTR	2449407
chr2:17540869..17547142	pass	motif:TACA	TSD:ATATA	17540864..17540868	17547143..17547147	IN:17541066..17546945	0.9744	+	unknown	LTR	1863540
chr2:18064108..18070769	pass	motif:TGCA	TSD:CCGGT	18064103..18064107	18070770..18070774	IN:18065123..18069755	0.9753	+	Gypsy	LTR	1790663
chr2:18084430..18090785	pass	motif:TGCA	TSD:TAAAC	18084425..18084429	18090786..18090790	IN:18084679..18090535	0.9558	+	Copia	LTR	3252230
chr2:18102330..18108471	pass	motif:TGCA	TSD:ATTTA	18102325..18102329	18108472..18108476	IN:18102525..18108261	0.9897	-	unknown	LTR	737654
chr2:18141213..18146133	pass	motif:TATA	TSD:TACTT	18141208..18141212	18146134..18146138	IN:18141397..18145949	0.962	-	unknown	LTR	2788724
chr2:18155282..18162360	pass	motif:TGCA	TSD:GAAGT	18155277..18155281	18162361..18162365	IN:18156486..18161155	0.9767	+	Gypsy	LTR	1687435
chr2:18234138..18238725	pass	motif:TGCA	TSD:TATTA	18234133..18234137	18238726..18238730	IN:18234259..18238604	0.9587	+	unknown	LTR	3036014
chr2:18434304..18440808	pass	motif:TGCA	TSD:CAGCC	18434299..18434303	18440809..18440813	IN:18435758..18439362	0.9696	?	unknown	NA	2218797
chr2:18643902..18648438	pass	motif:TGCA	TSD:TATTG	18643897..18643901	18648439..18648443	IN:18644277..18648063	0.9653	?	unknown	NA	2535254
chr2:18931877..18937463	pass	motif:TGCA	TSD:AGTTG	18931872..18931876	18937464..18937468	IN:18932309..18937031	0.9792	-	Copia	LTR	1509149
chr2:18940047..18945391	pass	motif:TGCA	TSD:TAGTC	18940042..18940046	18945392..18945396	IN:18940446..18944992	0.985	+	Gypsy	LTR	1085031
chr2:18990487..18991772	pass	motif:TATA	TSD:GTTCC	18990482..18990486	18991773..18991777	IN:18990696..18991563	0.9187	?	unknown	NA	6149845
chr2:19250812..19257123	pass	motif:TGCA	TSD:GTATA	19250807..19250811	19257124..19257128	IN:19251015..19256916	0.9704	+	unknown	LTR	2153917
chr2:19392214..19397176	pass	motif:TACA	TSD:TTGTT	19392209..19392213	19397177..19397181	IN:19392396..19396994	0.9505	-	unknown	LTR	3654011
chr2:19486485..19493474	pass	motif:TGCA	TSD:CTTAG	19486480..19486484	19493475..19493479	IN:19487445..19492523	0.9673	-	unknown	LTR	2385626
chr2:19517566..19522592	pass	motif:TGCA	TSD:GGATC	19517561..19517565	19522593..19522597	IN:19518330..19521823	0.9751	+	Gypsy	LTR	1806485
chr2:19530823..19537258	pass	motif:TGCA	TSD:ACATA	19530818..19530822	19537259..19537263	IN:19531053..19537028	0.9826	+	unknown	LTR	1256864
chr2:19604835..19609284	pass	motif:TGCA	TSD:GTATA	19604830..19604834	19609285..19609289	IN:19605276..19608844	0.9977	+	unknown	LTR	162585
chr2:19637713..19644094	pass	motif:TGCA	TSD:ATAAC	19637708..19637712	19644095..19644099	IN:19637931..19643876	0.9633	-	unknown	LTR	2687539
chr2:19647463..19652705	pass	motif:TGCA	TSD:CTTAG	19647458..19647462	19652706..19652710	IN:19647780..19652388	0.9589	-	Gypsy	LTR	3022184
chr2:20044170..20051866	pass	motif:TGCA	TSD:GACAT	20044165..20044169	20051867..20051871	IN:20045360..20050669	0.9637	+	Gypsy	LTR	2659030
chr2:20369030..20374457	pass	motif:TACA	TSD:TTTTG	20369025..20369029	20374458..20374462	IN:20369469..20374018	0.9954	+	unknown	LTR	326409
chr2:20594874..20605009	pass	motif:TGCA	TSD:GTGGG	20594869..20594873	20605010..20605014	IN:20596324..20603570	0.9666	+	Gypsy	LTR	2440690
chr2:20665812..20678555	pass	motif:TGCA	TSD:ATTAT	20665807..20665811	20678556..20678560	IN:20666241..20678116	0.9814	-	Gypsy	LTR	1348837
chr2:20697459..20702938	pass	motif:TACA	TSD:TCATC	20697454..20697458	20702939..20702943	IN:20697915..20702482	0.9715	-	unknown	LTR	2076055
chr2:20711979..20717012	pass	motif:TGCA	TSD:ACCTT	20711974..20711978	20717013..20717017	IN:20712760..20716246	0.9413	+	Gypsy	LTR	4369636
chr2:20980609..20984681	pass	motif:TGCA	TSD:CATGA	20980604..20980608	20984682..20984686	IN:20981421..20983868	0.9741	?	unknown	NA	1879892
chr2:21123878..21129726	pass	motif:TGCA	TSD:ATCTC	21123873..21123877	21129727..21129731	IN:21124202..21129402	0.9846	-	unknown	LTR	1113789
chr2:21175757..21184346	pass	motif:TGCA	TSD:AAAAT	21175752..21175756	21184347..21184351	IN:21176066..21184039	0.9479	-	unknown	LTR	3858318
chr2:21219727..21230090	pass	motif:TGCA	TSD:TTAGG	21219722..21219726	21230091..21230095	IN:21220154..21229659	0.9742	-	Gypsy	LTR	1872419
chr2:21262625..21269818	pass	motif:TGCA	TSD:AGAGT	21262620..21262624	21269819..21269823	IN:21263837..21268602	0.9777	+	Gypsy	LTR	1615336
chr2:21389732..21395938	pass	motif:TGCA	TSD:TATTT	21389727..21389731	21395939..21395943	IN:21389943..21395727	1	+	Copia	LTR	0
chr2:21438970..21443859	pass	motif:TGCA	TSD:AGTAG	21438965..21438969	21443860..21443864	IN:21439735..21443095	0.9621	-	Gypsy	LTR	2778565
chr2:21452202..21456827	pass	motif:TGGA	TSD:ATCAT	21452197..21452201	21456828..21456832	IN:21452454..21456573	0.9761	+	Copia	LTR	1735266
chr2:21977004..21979853	pass	motif:TGCA	TSD:GAGAA	21976999..21977003	21979854..21979858	IN:21977257..21979600	0.9881	+	Gypsy	LTR	853748
chr2:22315891..22320916	pass	motif:TGCA	TSD:TCGTA	22315886..22315890	22320917..22320921	IN:22316309..22320499	0.964	-	unknown	LTR	2633039
chr2:22367319..22372847	pass	motif:TGCA	TSD:TTTTG	22367314..22367318	22372848..22372852	IN:22367773..22372393	0.989	-	Gypsy	LTR	792489
chr2:22639075..22642075	pass	motif:TGCA	TSD:GGTTT	22639070..22639074	22642076..22642080	IN:22639228..22641922	0.9673	?	unknown	NA	2386650
chr2:22760384..22765930	pass	motif:TGCA	TSD:TAAAC	22760379..22760383	22765931..22765935	IN:22760965..22765351	0.981	+	unknown	LTR	1374509
chr2:22817987..22823148	pass	motif:TGCA	TSD:GTTTA	22817982..22817986	22823149..22823153	IN:22818330..22822805	0.9942	+	Gypsy	LTR	418120
chr2:22931187..22938153	pass	motif:TGCA	TSD:ATCGA	22931182..22931186	22938154..22938158	IN:22932397..22936943	0.9876	-	Gypsy	LTR	892138
chr2:23024072..23035239	pass	motif:TGCA	TSD:TTGT	23024068..23024071	23035240..23035243	IN:23024521..23034791	0.9576	+	Gypsy	LTR	3118349
chr2:23201565..23208295	pass	motif:TGCA	TSD:AAAAC	23201560..23201564	23208296..23208300	IN:23202441..23207418	0.96	?	unknown	NA	2936155
chr2:23576398..23582944	pass	motif:TGCA	TSD:TACGG	23576393..23576397	23582945..23582949	IN:23577257..23582093	0.9738	?	unknown	NA	1906508
chr2:23630299..23635506	pass	motif:TGCA	TSD:CTACA	23630294..23630298	23635507..23635511	IN:23630957..23634848	0.9757	+	unknown	LTR	1765652
chr2:23723542..23733214	pass	motif:TGCA	TSD:CAAGT	23723537..23723541	23733215..23733219	IN:23724987..23731756	0.9792	+	Gypsy	LTR	1503854
chr2:23778873..23789512	pass	motif:TGCA	TSD:GCTGT	23778868..23778872	23789513..23789517	IN:23780327..23788059	0.9904	+	Gypsy	LTR	692693
chr2:23875403..23882669	pass	motif:TGCA	TSD:TAACT	23875398..23875402	23882670..23882674	IN:23875819..23882253	0.9615	+	Gypsy	LTR	2820196
chr2:24236161..24244417	pass	motif:TGCA	TSD:GGCAC	24236156..24236160	24244418..24244422	IN:24237611..24242966	0.9752	+	Gypsy	LTR	1804683
chr2:24393280..24401369	pass	motif:TGCA	TSD:TATTT	24393275..24393279	24401370..24401374	IN:24393833..24400814	0.9801	-	unknown	LTR	1439998
chr2:24415774..24421257	pass	motif:TGCA	TSD:CAATT	24415769..24415773	24421258..24421262	IN:24416218..24420813	0.9551	-	Gypsy	LTR	3310472
chr2:24508751..24516175	pass	motif:TGCA	TSD:AACTT	24508746..24508750	24516176..24516180	IN:24509704..24515225	0.9821	?	unknown	NA	1293696
chr2:24516744..24521782	pass	motif:TGCA	TSD:CTATG	24516739..24516743	24521783..24521787	IN:24517136..24521391	0.9286	-	unknown	LTR	NA
chr2:24563090..24566271	pass	motif:TGCA	TSD:ACAGC	24563085..24563089	24566272..24566276	IN:24563465..24565906	0.9726	-	Gypsy	LTR	1993579
chr2:24872552..24877910	pass	motif:TATA	TSD:CTTTA	24872547..24872551	24877911..24877915	IN:24872752..24877713	0.9949	+	unknown	LTR	363814
chr2:25071208..25081470	pass	motif:TGCA	TSD:TGT	25071205..25071207	25081471..25081473	IN:25072407..25080271	0.98	+	Gypsy	LTR	1450410
chr2:25092422..25100047	pass	motif:TGCA	TSD:CCAAC	25092417..25092421	25100048..25100052	IN:25093738..25098731	0.9878	+	Gypsy	LTR	875550
chr2:25798971..25809148	pass	motif:TGCA	TSD:CTATC	25798966..25798970	25809149..25809153	IN:25799389..25808728	0.9665	+	Gypsy	LTR	2447420
chr2:25862938..25870194	pass	motif:TGCA	TSD:ATACT	25862933..25862937	25870195..25870199	IN:25864160..25868972	0.9755	+	Gypsy	LTR	1782908
chr2:25996879..26004419	pass	motif:TGCA	TSD:TGAGG	25996874..25996878	26004420..26004424	IN:25998664..26002636	0.9877	+	Gypsy	LTR	888674
chr2:26439058..26445356	pass	motif:TGCA	TSD:TTAAT	26439053..26439057	26445357..26445361	IN:26439264..26445150	0.9854	+	unknown	LTR	1050451
chr2:26493491..26499028	pass	motif:TGCA	TSD:GAAAT	26493486..26493490	26499029..26499033	IN:26493639..26498878	0.9658	?	unknown	NA	2503798
chr2:26520598..26525523	pass	motif:TGCA	TSD:ATGAT	26520593..26520597	26525524..26525528	IN:26520946..26525175	0.9655	-	unknown	LTR	2521467
chr2:26525694..26532062	pass	motif:TGCA	TSD:ATTCA	26525689..26525693	26532063..26532067	IN:26525902..26531854	0.976	-	unknown	LTR	1745155
chr2:26613463..26618461	pass	motif:TAAA	TSD:GGTCA	26613458..26613462	26618461..26618465	IN:26613615..26618309	0.9934	+	unknown	LTR	471999
chr2:26695863..26701168	pass	motif:TATA	TSD:GAAGA	26695858..26695862	26701169..26701173	IN:26696017..26701014	0.9935	-	unknown	LTR	465840
chr2:26791089..26797433	pass	motif:TGCA	TSD:ATTTC	26791084..26791088	26797434..26797438	IN:26791297..26797225	0.9856	+	unknown	LTR	1040251
chr2:26839304..26843958	pass	motif:TACA	TSD:ACAAG	26839299..26839303	26843959..26843963	IN:26839422..26843840	0.9746	+	unknown	LTR	1847467
chr2:26892634..26899824	pass	motif:TGCA	TSD:CGTTT	26892629..26892633	26899825..26899829	IN:26893847..26898611	0.9918	+	Gypsy	LTR	591630
chr2:27222350..27229543	pass	motif:TGCA	TSD:TATCA	27222345..27222349	27229544..27229548	IN:27223542..27228352	0.9807	-	Gypsy	LTR	1397457
chr2:27599423..27607443	pass	motif:TGCA	TSD:TAAAT	27599418..27599422	27607444..27607448	IN:27599622..27607244	0.9598	-	unknown	LTR	2951321
chr2:27870090..27876679	pass	motif:TGCA	TSD:ATATT	27870085..27870089	27876680..27876684	IN:27870299..27876470	0.933	+	unknown	LTR	5012023
chr2:27967830..27970197	pass	motif:TGCA	TSD:TAAAC	27967825..27967829	27970198..27970202	IN:27968081..27969944	0.9721	+	Gypsy	LTR	2030006
chr2:27987895..27990346	pass	motif:TGCA	TSD:GTTCC	27987890..27987894	27990347..27990351	IN:27988343..27989898	0.9643	?	unknown	NA	2613747
chr2:28480309..28482915	pass	motif:TGCA	TSD:CCAGC	28480304..28480308	28482916..28482920	IN:28480725..28482499	0.9856	+	Gypsy	LTR	1040251
chr2:28547349..28549705	pass	motif:TATC	TSD:AAAGA	28547344..28547348	28549706..28549710	IN:28547486..28549573	0.9474	+	Gypsy	LTR	3897816
chr2:28747275..28751351	pass	motif:TGCA	TSD:GCGTC	28747270..28747274	28751352..28751356	IN:28747970..28750646	0.9755	-	Copia	LTR	1776304
chr2:29135919..29139443	pass	motif:TGCA	TSD:TATGA	29135914..29135918	29139444..29139448	IN:29136090..29139272	0.9591	-	unknown	LTR	3006815
chr2:29349634..29355399	pass	motif:TGCA	TSD:GCCCG	29349629..29349633	29355400..29355404	IN:29349841..29355192	0.9758	-	unknown	LTR	1753714
chr2:29358720..29363936	pass	motif:TGCA	TSD:TTATC	29358715..29358719	29363937..29363941	IN:29358970..29363686	0.956	-	Gypsy	LTR	3238820
chr2:29372107..29379790	pass	motif:TGCA	TSD:CAAAC	29372102..29372106	29379791..29379795	IN:29372650..29379240	0.9741	+	unknown	LTR	1881071
chr2:29575699..29580568	pass	motif:TGTA	TSD:CTTCT	29575694..29575698	29580569..29580573	IN:29575992..29580276	0.9761	-	Copia	LTR	1734254
chr2:30604853..30609915	pass	motif:TGTA	TSD:TTCTC	30604848..30604852	30609916..30609920	IN:30605212..30609556	0.9749	-	Gypsy	LTR	1821301
chr2:30963983..30968853	pass	motif:TACA	TSD:ATATT	30963978..30963982	30968854..30968858	IN:30964146..30968691	0.9877	-	unknown	LTR	889168
chr2:31455198..31461972	pass	motif:TGCA	TSD:ATGTG	31455193..31455197	31461973..31461977	IN:31456397..31460773	0.9641	+	Gypsy	LTR	2627176
chr2:31495452..31500260	pass	motif:TACA	TSD:AGACT	31495447..31495451	31500261..31500265	IN:31495593..31500119	0.9716	-	unknown	LTR	2065663
chr2:31761507..31763881	pass	motif:TACA	TSD:TATTC	31761502..31761506	31763882..31763886	IN:31761612..31763776	0.9048	?	unknown	NA	7275097
chr2:31857189..31859961	pass	motif:TGCA	TSD:TAGAC	31857184..31857188	31859962..31859966	IN:31857550..31859596	0.9889	?	unknown	NA	797359
chr2:32986566..32991889	pass	motif:TGCA	TSD:TCTAC	32986561..32986565	32991890..32991894	IN:32986716..32991739	0.9533	?	unknown	NA	3441562
chr2:33091223..33098600	pass	motif:TGCA	TSD:GAAAT	33091218..33091222	33098601..33098605	IN:33091647..33098163	0.9908	+	unknown	LTR	662409
chr3:177528..182085	pass	motif:TGCA	TSD:AAGA	177524..177527	182086..182089	IN:177745..181868	0.977	-	unknown	LTR	1671629
chr3:177530..182092	pass	motif:TACG	TSD:CAAAG	177525..177529	182093..182097	IN:177752..181870	0.9775	-	unknown	LTR	1633398
chr3:243140..252476	pass	motif:TGCA	TSD:CTACC	243135..243139	252477..252481	IN:244527..251088	0.9438	+	Gypsy	LTR	4175483
chr3:344735..350180	pass	motif:TACA	TSD:TTTTC	344730..344734	350181..350185	IN:345169..349745	0.9839	-	unknown	LTR	1164641
chr3:481498..488322	pass	motif:TGCA	TSD:TATCT	481493..481497	488323..488327	IN:482714..487119	0.9667	-	Gypsy	LTR	2429282
chr3:605270..613480	pass	motif:TGCA	TSD:CCACG	605265..605269	613481..613485	IN:606726..612026	0.9718	+	Gypsy	LTR	2054438
chr3:658765..668576	pass	motif:TGCA	TSD:CGCCC	658760..658764	668577..668581	IN:660217..667120	0.9807	-	Gypsy	LTR	1395431
chr3:719165..728974	pass	motif:TGCA	TSD:CGCCC	719160..719164	728975..728979	IN:720617..727519	0.9807	-	Gypsy	LTR	1395434
chr3:854735..858867	pass	motif:TGCA	TSD:ACTAT	854730..854734	858868..858872	IN:855200..858402	0.9785	-	Copia	LTR	1558559
chr3:1040965..1046054	pass	motif:TGCA	TSD:CACCA	1040960..1040964	1046055..1046059	IN:1041323..1045696	1	-	Gypsy	LTR	0
chr3:1052746..1059218	pass	motif:TGCA	TSD:NA	..	..	IN:1052943..1059007	0.9898	-	Copia	LTR	730116
chr3:1095670..1099923	pass	motif:TGCA	TSD:AGTAT	1095665..1095669	1099924..1099928	IN:1096866..1098727	0.954	?	unknown	NA	3392709
chr3:1184322..1190600	pass	motif:TGCA	TSD:AGAAT	1184317..1184321	1190601..1190605	IN:1186249..1188688	0.9833	?	unknown	NA	1208997
chr3:1274989..1281410	pass	motif:TGCA	TSD:AAAAT	1274984..1274988	1281411..1281415	IN:1275230..1281169	0.9959	+	unknown	LTR	297207
chr3:1286416..1293375	pass	motif:TGCA	TSD:TATCA	1286411..1286415	1293376..1293380	IN:1287578..1292201	0.9749	-	Gypsy	LTR	1820950
chr3:1428420..1437235	pass	motif:TGCA	TSD:GATGT	1428415..1428419	1437236..1437240	IN:1428998..1436658	0.9756	+	Copia	LTR	1774262
chr3:1528391..1533638	pass	motif:TGCA	TSD:AGATT	1528386..1528390	1533639..1533643	IN:1528713..1533318	0.9778	?	unknown	NA	1606121
chr3:1535561..1539588	pass	motif:TGCA	TSD:TATAT	1535556..1535560	1539589..1539593	IN:1536356..1538793	0.9799	?	unknown	NA	1455340
chr3:1771349..1782340	pass	motif:TGCA	TSD:AGCAT	1771344..1771348	1782341..1782345	IN:1771728..1781961	0.95	+	Gypsy	LTR	3696047
chr3:1826123..1830754	pass	motif:TGCA	TSD:GTAAC	1826118..1826122	1830755..1830759	IN:1826546..1830343	0.9679	-	unknown	LTR	2343286
chr3:1961873..1973937	pass	motif:TGCA	TSD:CTATC	1961868..1961872	1973938..1973942	IN:1962242..1973568	0.9079	-	Gypsy	LTR	7022268
chr3:2044596..2049394	pass	motif:TACA	TSD:GAAAA	2044591..2044595	2049395..2049399	IN:2044745..2049245	0.9396	+	unknown	LTR	4498133
chr3:2110318..2115646	pass	motif:TGCA	TSD:CAGTT	2110313..2110317	2115647..2115651	IN:2110526..2115438	0.9808	+	unknown	LTR	1391543
chr3:2110318..2115648	pass	motif:TGCA	TSD:GTT	2110312..2110314	2115649..2115651	IN:2110526..2115438	0.9807	+	unknown	LTR	1398350
chr3:2132074..2137229	pass	motif:TGCA	TSD:GAATT	2132069..2132073	2137230..2137234	IN:2132284..2137019	0.9714	-	Copia	LTR	2080702
chr3:2253122..2259533	pass	motif:TGCA	TSD:CATGC	2253117..2253121	2259534..2259538	IN:2253351..2259304	0.9738	+	unknown	LTR	1904961
chr3:2340708..2348482	pass	motif:TGCA	TSD:ATTAT	2340703..2340707	2348483..2348487	IN:2341897..2347284	0.9655	-	Gypsy	LTR	2523648
chr3:2520682..2522129	pass	motif:TGCA	TSD:AATA	2520678..2520681	2522130..2522133	IN:2520807..2522004	0.976	?	unknown	NA	1742314
chr3:2609665..2612390	pass	motif:TGCA	TSD:TAAAG	2609660..2609664	2612391..2612395	IN:2609961..2612093	0.9797	?	unknown	NA	1472845
chr3:2615305..2620544	pass	motif:TGCA	TSD:AAAAC	2615300..2615304	2620545..2620549	IN:2615534..2620315	0.9913	-	Copia	LTR	627489
chr3:2753955..2758903	pass	motif:TGCA	TSD:TGTGT	2753950..2753954	2758904..2758908	IN:2754314..2758544	0.9861	-	unknown	LTR	1004182
chr3:2831483..2834379	pass	motif:TGCA	TSD:TTCTT	2831478..2831482	2834380..2834384	IN:2831627..2834235	0.9718	+	unknown	LTR	2050822
chr3:2840584..2851774	pass	motif:TGCA	TSD:GTAAT	2840579..2840583	2851775..2851779	IN:2841809..2850550	0.9755	-	Gypsy	LTR	1778476
chr3:2906597..2912542	pass	motif:TGCA	TSD:GTAAA	2906592..2906596	2912543..2912547	IN:2906806..2912333	0.9426	-	unknown	LTR	4266663
chr3:2915618..2920903	pass	motif:TGCA	TSD:CAAAC	2915613..2915617	2920904..2920908	IN:2916120..2920400	0.9522	+	unknown	LTR	3528606
chr3:2923955..2927189	pass	motif:TACA	TSD:CTATT	2923950..2923954	2927190..2927194	IN:2924104..2927040	0.9866	-	Copia	LTR	967453
chr3:2961511..2975511	pass	motif:TGCA	TSD:GCACC	2961506..2961510	2975512..2975516	IN:2963079..2973954	0.9794	-	Gypsy	LTR	1488509
chr3:3083836..3089898	pass	motif:TGCA	TSD:ATAAA	3083831..3083835	3089899..3089903	IN:3084069..3089665	0.927	-	unknown	LTR	5482753
chr3:3308317..3318435	pass	motif:TGCA	TSD:CTTAT	3308312..3308316	3318436..3318440	IN:3309785..3316981	0.9787	+	Gypsy	LTR	1544951
chr3:3958921..3961318	pass	motif:TACA	TSD:GATGT	3958916..3958920	3961319..3961323	IN:3959079..3961160	0.9937	+	Copia	LTR	453998
chr3:3958924..3961302	pass	motif:TGCA	TSD:TTAT	3958920..3958923	3961303..3961306	IN:3959063..3961163	1	+	Copia	LTR	0
chr3:3968868..3973906	pass	motif:TACA	TSD:CATTT	3968863..3968867	3973907..3973911	IN:3969039..3973735	0.9649	+	unknown	LTR	2566793
chr3:3986594..3999535	pass	motif:TGCA	TSD:TAGAT	3986589..3986593	3999536..3999540	IN:3988366..3997761	0.9746	-	Gypsy	LTR	1845345
chr3:4116112..4120638	pass	motif:TGCA	TSD:CCATC	4116107..4116111	4120639..4120643	IN:4116262..4120494	0.9653	+	unknown	LTR	2539397
chr3:4160868..4169581	pass	motif:TGCA	TSD:GTAAG	4160863..4160867	4169582..4169586	IN:4161417..4169032	0.9672	-	unknown	LTR	2394660
chr3:4236496..4246685	pass	motif:TGCA	TSD:ACGAC	4236491..4236495	4246686..4246690	IN:4237948..4245225	0.9759	-	Gypsy	LTR	1750035
chr3:4249972..4255273	pass	motif:TACA	TSD:TGGTG	4249967..4249971	4255274..4255278	IN:4250155..4255090	0.9672	+	Copia	LTR	2394660
chr3:4588821..4599467	pass	motif:TGCA	TSD:AAAGG	4588816..4588820	4599468..4599472	IN:4590273..4598014	0.9711	-	Gypsy	LTR	2108494
chr3:4689399..4694530	pass	motif:TATA	TSD:AACGC	4689394..4689398	4694531..4694535	IN:4689616..4694313	0.9862	+	unknown	LTR	996702
chr3:5138063..5142866	pass	motif:TGCA	TSD:GTCTT	5138058..5138062	5142867..5142871	IN:5138437..5142492	0.9678	-	unknown	LTR	2348705
chr3:5179109..5185875	pass	motif:TGCA	TSD:GACTT	5179104..5179108	5185876..5185880	IN:5180303..5184679	0.9824	+	Gypsy	LTR	1270164
chr3:5341625..5354094	pass	motif:TGCA	TSD:CATGG	5341620..5341624	5354095..5354099	IN:5342063..5353655	0.9611	+	Gypsy	LTR	2853329
chr3:5617364..5623008	pass	motif:TGCA	TSD:TCTAA	5617359..5617363	5623009..5623013	IN:5618038..5622334	0.9703	+	unknown	LTR	2162604
chr3:5977103..5980972	pass	motif:TGCA	TSD:ATAAC	5977098..5977102	5980973..5980977	IN:5977519..5980555	0.976	-	Copia	LTR	1745154
chr3:6005560..6010148	pass	motif:TGCA	TSD:GTTGC	6005555..6005559	6010149..6010153	IN:6005792..6009907	0.9524	+	unknown	LTR	3514144
chr3:6035436..6041334	pass	motif:TGCA	TSD:GTTTC	6035431..6035435	6041335..6041339	IN:6035646..6041117	0.9524	+	unknown	LTR	3514136
chr3:6062123..6066872	pass	motif:TGTA	TSD:TGGTG	6062118..6062122	6066873..6066877	IN:6062408..6066587	0.9298	+	Copia	LTR	5262799
chr3:6124406..6131559	pass	motif:TGCA	TSD:CACAG	6124401..6124405	6131560..6131564	IN:6125595..6130359	0.9722	-	Gypsy	LTR	2021800
chr3:6238543..6244529	pass	motif:TGCA	TSD:TCAT	6238539..6238542	6244530..6244533	IN:6239230..6243842	0.9767	-	Gypsy	LTR	1689925
chr3:6482001..6492184	pass	motif:TGCA	TSD:CCGAG	6481996..6482000	6492185..6492189	IN:6483453..6490732	0.98	+	Gypsy	LTR	1446960
chr3:6522901..6527347	pass	motif:TTTA	TSD:TGAGT	6522896..6522900	6527348..6527352	IN:6524061..6526187	0.9871	+	Gypsy	LTR	930891
chr3:6549651..6552837	pass	motif:TGCA	TSD:AGAT	6549647..6549650	6552838..6552841	IN:6549862..6552629	0.9463	?	unknown	NA	3976780
chr3:6882148..6893112	pass	motif:TGCA	TSD:ATAAG	6882143..6882147	6893113..6893117	IN:6883934..6891317	0.9685	-	Gypsy	LTR	2299647
chr3:6895507..6899072	pass	motif:TGCA	TSD:ATTTT	6895502..6895506	6899073..6899077	IN:6896255..6898322	0.9639	-	Copia	LTR	2642423
chr3:7110324..7116667	pass	motif:TGCA	TSD:AAAAC	7110319..7110323	7116668..7116672	IN:7110527..7116478	0.9894	+	unknown	LTR	761243
chr3:7355357..7358057	pass	motif:TGCA	TSD:TGAGT	7355352..7355356	7358058..7358062	IN:7355732..7357682	0.9893	-	Gypsy	LTR	767377
chr3:7396007..7400808	pass	motif:TGCA	TSD:CATCT	7396002..7396006	7400809..7400813	IN:7396311..7400504	0.977	+	unknown	LTR	1670520
chr3:7420549..7426952	pass	motif:TGCA	TSD:GTTAG	7420544..7420548	7426953..7426957	IN:7421309..7426189	0.9579	-	Gypsy	LTR	3095234
chr3:7753690..7760198	pass	motif:TGCA	TSD:GCTTC	7753685..7753689	7760199..7760203	IN:7754591..7759299	0.9644	-	unknown	LTR	2604832
chr3:7837959..7842720	pass	motif:TGCA	TSD:TCCTT	7837954..7837958	7842721..7842725	IN:7838237..7842442	0.946	+	Copia	LTR	3999738
chr3:7913253..7916232	pass	motif:TGCA	TSD:GTTTA	7913248..7913252	7916233..7916237	IN:7913627..7915858	0.9786	?	unknown	NA	1550095
chr3:7969485..7976017	pass	motif:TGCA	TSD:GTTGG	7969480..7969484	7976018..7976022	IN:7969725..7975777	0.9875	+	Copia	LTR	900381
chr3:8219105..8225581	pass	motif:TGCA	TSD:TATAC	8219100..8219104	8225582..8225586	IN:8219344..8225342	0.9916	-	unknown	LTR	601089
chr3:8388311..8395059	pass	motif:TGCA	TSD:AAGAG	8388306..8388310	8395060..8395064	IN:8389188..8394182	0.9841	+	Gypsy	LTR	1151239
chr3:8669474..8674513	pass	motif:TGCA	TSD:ACAAC	8669469..8669473	8674514..8674518	IN:8669867..8674120	0.9695	+	Copia	LTR	2226656
chr3:8912406..8922533	pass	motif:TGCA	TSD:GTCAT	8912401..8912405	8922534..8922538	IN:8913861..8921078	0.978	-	Gypsy	LTR	1594426
chr3:8961906..8966833	pass	motif:TACA	TSD:TCTCT	8961901..8961905	8966834..8966838	IN:8962266..8966469	0.9639	+	unknown	LTR	2643520
chr3:9008904..9013928	pass	motif:TACA	TSD:CTGTG	9008899..9008903	9013929..9013933	IN:9009275..9013557	0.9704	+	unknown	LTR	2160828
chr3:9234160..9245027	pass	motif:TGCA	TSD:GCAAC	9234155..9234159	9245028..9245032	IN:9235933..9243243	0.9746	-	Gypsy	LTR	1845347
chr3:9926600..9940760	pass	motif:TGCA	TSD:ATTAA	9926595..9926599	9940761..9940765	IN:9927982..9939378	0.9862	-	Gypsy	LTR	991846
chr3:9975067..9982374	pass	motif:TGCA	TSD:AACAT	9975062..9975066	9982375..9982379	IN:9976986..9980453	0.9734	+	Gypsy	LTR	1934811
chr3:10198897..10202418	pass	motif:TGCA	TSD:GTGTC	10198892..10198896	10202419..10202423	IN:10199880..10201434	0.9746	?	unknown	NA	1848106
chr3:10213075..10223206	pass	motif:TGCA	TSD:AGTGC	10213070..10213074	10223207..10223211	IN:10214526..10221755	0.9848	+	Gypsy	LTR	1094091
chr3:10271950..10275404	pass	motif:TGCA	TSD:ACTTT	10271945..10271949	10275405..10275409	IN:10272528..10274826	0.9844	+	Copia	LTR	1123916
chr3:10355021..10359543	pass	motif:TGCA	TSD:CTTCC	10355016..10355020	10359544..10359548	IN:10356504..10358060	0.973	-	Gypsy	LTR	1962089
chr3:10513007..10521602	pass	motif:TGCA	TSD:TAACT	10513002..10513006	10521603..10521607	IN:10514209..10520388	0.9625	+	Gypsy	LTR	2747842
chr3:10549770..10560383	pass	motif:TGCA	TSD:GAGTG	10549765..10549769	10560384..10560388	IN:10551221..10558935	0.9606	-	Gypsy	LTR	2890289
chr3:10564488..10570769	pass	motif:TGCA	TSD:ATGCT	10564483..10564487	10570770..10570774	IN:10564695..10570562	0.9517	+	unknown	LTR	3566806
chr3:10734718..10742192	pass	motif:TGCA	TSD:GAGTA	10734713..10734717	10742193..10742197	IN:10736468..10740442	0.9822	-	Gypsy	LTR	1289431
chr3:10784087..10786150	pass	motif:TATA	TSD:CAATT	10784082..10784086	10786151..10786155	IN:10784217..10786020	0.9615	+	Copia	LTR	2820196
chr3:10851329..10855837	pass	motif:TGCA	TSD:ATATT	10851324..10851328	10855838..10855842	IN:10851443..10855723	0.9737	-	unknown	LTR	1913477
chr3:10872571..10877408	pass	motif:TGCA	TSD:AAGCA	10872566..10872570	10877409..10877413	IN:10872716..10877263	0.9931	+	Copia	LTR	494891
chr3:10904282..10909006	pass	motif:TGTA	TSD:TCTTC	10904277..10904281	10909007..10909011	IN:10904569..10908719	0.9721	-	Copia	LTR	2028974
chr3:11190181..11195696	pass	motif:TGCA	TSD:CATAC	11190176..11190180	11195697..11195701	IN:11190746..11195118	0.9611	+	Copia	LTR	2856078
chr3:11281162..11285811	pass	motif:TGCA	TSD:TATC	11281158..11281161	11285812..11285815	IN:11281426..11285547	0.9545	+	Copia	LTR	3349289
chr3:11311199..11313730	pass	motif:TGCA	TSD:CCTTC	11311194..11311198	11313731..11313735	IN:11311438..11313491	0.9791	-	Gypsy	LTR	1515558
chr3:11371285..11376358	pass	motif:TGCA	TSD:CTTAT	11371280..11371284	11376359..11376363	IN:11371612..11376031	0.9664	-	Gypsy	LTR	2458351
chr3:11433525..11441008	pass	motif:TGCA	TSD:CTCTC	11433520..11433524	11441009..11441013	IN:11435285..11439236	0.9812	+	Gypsy	LTR	1356318
chr3:11444743..11457666	pass	motif:TGCA	TSD:CATTC	11444738..11444742	11457667..11457671	IN:11445015..11457394	0.9743	-	Gypsy	LTR	1870523
chr3:11466284..11471270	pass	motif:TGCA	TSD:AGGTT	11466279..11466283	11471271..11471275	IN:11466492..11471061	0.9423	+	unknown	LTR	4287998
chr3:11597246..11599306	pass	motif:TGCA	TSD:GACCT	11597241..11597245	11599307..11599311	IN:11597530..11599022	0.9754	-	Gypsy	LTR	1790147
chr3:11771669..11781835	pass	motif:TGCA	TSD:AGCAC	11771664..11771668	11781836..11781840	IN:11773126..11780374	0.9738	-	Gypsy	LTR	1902735
chr3:12191629..12198455	pass	motif:TGTA	TSD:ATACT	12191624..12191628	12198456..12198460	IN:12191965..12198116	0.9643	+	Copia	LTR	2613765
chr3:12256130..12261520	pass	motif:TATA	TSD:TTCTG	12256125..12256129	12261521..12261525	IN:12256287..12261363	0.9873	-	unknown	LTR	917735
chr3:12303178..12309278	pass	motif:TACA	TSD:TGAAA	12303173..12303177	12309279..12309283	IN:12303361..12309095	0.918	+	unknown	LTR	6200159
chr3:12351636..12356141	pass	motif:TGCA	TSD:AATC	12351632..12351635	12356142..12356145	IN:12351859..12355918	0.9731	+	unknown	LTR	1957173
chr3:12381964..12386746	pass	motif:TGCA	TSD:ATTTT	12381959..12381963	12386747..12386751	IN:12382529..12386181	0.9699	?	unknown	NA	2193481
chr3:12458631..12463091	pass	motif:TATA	TSD:GGTAC	12458626..12458630	12463092..12463096	IN:12458817..12462905	0.9462	+	unknown	LTR	3984828
chr3:12526452..12535410	pass	motif:TGCA	TSD:TACTT	12526447..12526451	12535411..12535415	IN:12527147..12534715	0.9727	-	unknown	LTR	1986293
chr3:12726379..12731299	pass	motif:TACA	TSD:ATTTC	12726374..12726378	12731300..12731304	IN:12726547..12731131	0.9643	-	unknown	LTR	2613747
chr3:12760393..12772177	pass	motif:TGCA	TSD:GTTTG	12760388..12760392	12772178..12772182	IN:12761588..12770982	0.9698	+	Gypsy	LTR	2198105
chr3:12783786..12788747	pass	motif:TACA	TSD:GTAAC	12783781..12783785	12788748..12788752	IN:12783952..12788581	0.9759	-	unknown	LTR	1749433
chr3:12874001..12881160	pass	motif:TGCA	TSD:TATCA	12873996..12874000	12881161..12881165	IN:12875197..12879964	0.9674	-	Gypsy	LTR	2383377
chr3:13022620..13034904	pass	motif:TGCA	TSD:AATAG	13022615..13022619	13034905..13034909	IN:13024062..13033459	0.9688	+	Gypsy	LTR	2278367
chr3:13046682..13050813	pass	motif:TGCA	TSD:GTATT	13046677..13046681	13050814..13050818	IN:13046891..13050604	0.9904	+	Copia	LTR	687925
chr3:13061264..13071372	pass	motif:TGCA	TSD:ACCTG	13061259..13061263	13071373..13071377	IN:13062717..13069920	0.9835	+	Gypsy	LTR	1193846
chr3:13109617..13115874	pass	motif:TGCA	TSD:CCTAC	13109612..13109616	13115875..13115879	IN:13110091..13115400	0.9662	+	Gypsy	LTR	2467046
chr3:13238569..13244909	pass	motif:TGCA	TSD:AAAGC	13238564..13238568	13244910..13244914	IN:13238728..13244758	0.947	?	unknown	NA	3924610
chr3:13264458..13266670	pass	motif:TGCA	TSD:GAATC	13264453..13264457	13266671..13266675	IN:13264658..13266470	0.945	?	unknown	NA	4080073
chr3:13310062..13316105	pass	motif:TGCA	TSD:CGGAG	13310057..13310061	13316106..13316110	IN:13310380..13315787	0.9717	+	Copia	LTR	2060690
chr3:13444054..13448101	pass	motif:TGCA	TSD:CTAAG	13444049..13444053	13448102..13448106	IN:13444842..13447305	0.9607	?	unknown	NA	2886373
chr3:13528390..13533143	pass	motif:TGTA	TSD:CTAAA	13528385..13528389	13533144..13533148	IN:13528678..13532854	0.9617	+	unknown	LTR	2810123
chr3:13888007..13895039	pass	motif:TGCA	TSD:ATTAT	13888002..13888006	13895040..13895044	IN:13889209..13893837	0.965	+	Gypsy	LTR	2560225
chr3:13989348..13993638	pass	motif:TATA	TSD:TGAAG	13989343..13989347	13993639..13993643	IN:13989520..13993466	1	-	unknown	LTR	0
chr3:14476495..14482347	pass	motif:TGCA	TSD:TTACA	14476490..14476494	14482348..14482352	IN:14476937..14481905	0.9638	-	Gypsy	LTR	2650134
chr3:14737449..14740696	pass	motif:TGCA	TSD:ATCAC	14737444..14737448	14740697..14740701	IN:14737582..14740563	0.9624	-	unknown	LTR	2754911
chr3:14866672..14871215	pass	motif:TGCA	TSD:TCCAC	14866667..14866671	14871216..14871220	IN:14866890..14870997	0.9862	+	unknown	LTR	992090
chr3:14968753..14973482	pass	motif:TGGA	TSD:ATTTT	14968748..14968752	14973483..14973487	IN:14969023..14973212	0.9705	+	unknown	LTR	2151211
chr3:15042677..15046303	pass	motif:TGCA	TSD:ATTCC	15042672..15042676	15046304..15046308	IN:15043383..15045597	0.983	-	Copia	LTR	1226291
chr3:15067491..15074261	pass	motif:TGCA	TSD:ATCAG	15067486..15067490	15074262..15074266	IN:15068688..15073065	0.9908	-	Gypsy	LTR	661016
chr3:15095918..15101363	pass	motif:TACA	TSD:ATCTG	15095913..15095917	15101364..15101368	IN:15096381..15100902	0.9826	-	unknown	LTR	1254109
chr3:15240857..15245951	pass	motif:TATA	TSD:GTTAC	15240852..15240856	15245952..15245956	IN:15241059..15245749	0.9703	+	unknown	LTR	2164790
chr3:15251249..15256775	pass	motif:TGCA	TSD:GATTG	15251244..15251248	15256776..15256780	IN:15251429..15256595	0.9556	+	unknown	LTR	3272540
chr3:15428147..15433259	pass	motif:TGCA	TSD:ATAGC	15428142..15428146	15433260..15433264	IN:15428559..15432848	0.9684	-	unknown	LTR	2302602
chr3:15510298..15517264	pass	motif:TGCA	TSD:ATCGC	15510293..15510297	15517265..15517269	IN:15511518..15516045	0.9713	+	Gypsy	LTR	2089393
chr3:15658124..15667705	pass	motif:TGCA	TSD:ATGAT	15658119..15658123	15667706..15667710	IN:15658540..15667288	0.9591	-	Gypsy	LTR	3001505
chr3:15883700..15891644	pass	motif:TGCA	TSD:ATGGT	15883695..15883699	15891645..15891649	IN:15884226..15891118	0.9772	-	unknown	LTR	1654841
chr3:16069301..16072547	pass	motif:TGCA	TSD:ATATA	16069296..16069300	16072548..16072552	IN:16069732..16072118	0.9697	?	unknown	NA	2209438
chr3:16218080..16220595	pass	motif:TACA	TSD:ATAAA	16218075..16218079	16220596..16220600	IN:16218222..16220453	0.9789	+	Copia	LTR	1530721
chr3:16398733..16403950	pass	motif:TGCA	TSD:TGTAC	16398728..16398732	16403951..16403955	IN:16399239..16403433	0.9941	-	unknown	LTR	425173
chr3:16458389..16463787	pass	motif:TGCA	TSD:AGTGT	16458384..16458388	16463788..16463792	IN:16458798..16463380	0.941	+	Copia	LTR	4386814
chr3:16475747..16481270	pass	motif:TGCA	TSD:GTGTC	16475742..16475746	16481271..16481275	IN:16476187..16480830	0.9636	+	Gypsy	LTR	2662472
chr3:16501766..16505081	pass	motif:TGCA	TSD:AAAGC	16501761..16501765	16505082..16505086	IN:16502241..16504606	0.9895	?	unknown	NA	757209
chr3:16534079..16539189	pass	motif:TGCA	TSD:TCTCA	16534074..16534078	16539190..16539194	IN:16534372..16538892	0.9625	+	Gypsy	LTR	2751077
chr3:16658476..16669814	pass	motif:TGCA	TSD:ACGGG	16658471..16658475	16669815..16669819	IN:16658848..16669442	0.9491	-	Gypsy	LTR	3767913
chr3:16670199..16675462	pass	motif:TGCA	TSD:TTCCT	16670194..16670198	16675463..16675467	IN:16670683..16674976	0.9753	+	unknown	LTR	1797118
chr3:16865920..16870962	pass	motif:TACA	TSD:CTTAG	16865915..16865919	16870963..16870967	IN:16866303..16870579	0.9426	+	unknown	LTR	4268573
chr3:17207510..17212618	pass	motif:TGCA	TSD:GTTTC	17207505..17207509	17212619..17212623	IN:17207911..17212216	0.9651	-	Gypsy	LTR	2553666
chr3:17481627..17490362	pass	motif:TGCA	TSD:CCTAC	17481622..17481626	17490363..17490367	IN:17482172..17489830	0.9436	-	Copia	LTR	4187403
chr3:17503563..17508596	pass	motif:TACA	TSD:GTTTG	17503558..17503562	17508597..17508601	IN:17503770..17508389	0.971	-	Copia	LTR	2111472
chr3:17648348..17653017	pass	motif:TGCA	TSD:GGTTC	17648343..17648347	17653018..17653022	IN:17648541..17652824	0.9741	+	unknown	LTR	1883203
chr3:18301108..18307093	pass	motif:TGCA	TSD:GAGAC	18301103..18301107	18307094..18307098	IN:18301538..18306663	0.9279	?	unknown	NA	5414079
chr3:18351554..18358082	pass	motif:TGTA	TSD:ATACG	18351549..18351553	18358083..18358087	IN:18351933..18357704	0.9762	-	unknown	LTR	1728269
chr3:18372863..18378782	pass	motif:TGCA	TSD:TATGT	18372858..18372862	18378783..18378787	IN:18373282..18378363	0.9833	-	Copia	LTR	1206813
chr3:18735734..18742917	pass	motif:TGCA	TSD:CCTAA	18735729..18735733	18742918..18742922	IN:18736951..18741695	0.9778	-	Gypsy	LTR	1608610
chr3:18936286..18948021	pass	motif:TGCA	TSD:CTACT	18936281..18936285	18948022..18948026	IN:18937728..18946580	0.9708	+	Gypsy	LTR	2124935
chr3:19329158..19334284	pass	motif:TACA	TSD:GAATT	19329153..19329157	19334285..19334289	IN:19329343..19334099	0.9892	-	unknown	LTR	777820
chr3:19753871..19756758	pass	motif:TGCA	TSD:AGTAT	19753866..19753870	19756759..19756763	IN:19754292..19756336	0.9691	+	Gypsy	LTR	2252335
chr3:19824789..19830255	pass	motif:TGCA	TSD:ACTAT	19824784..19824788	19830256..19830260	IN:19825368..19829676	0.981	-	unknown	LTR	1372109
chr3:19930853..19940447	pass	motif:TGCA	TSD:TATAT	19930848..19930852	19940448..19940452	IN:19932040..19939249	0.9764	-	Gypsy	LTR	1711978
chr3:20009145..20011198	pass	motif:TGCA	TSD:GTTTT	20009140..20009144	20011199..20011203	IN:20009445..20010895	0.98	+	Copia	LTR	1447960
chr3:20059507..20064455	pass	motif:TACA	TSD:CTATT	20059502..20059506	20064456..20064460	IN:20059671..20064290	0.9264	-	unknown	LTR	5534864
chr3:20191268..20196675	pass	motif:TAAC	TSD:AAATT	20191263..20191267	20196676..20196680	IN:20191694..20196249	0.9742	-	unknown	LTR	1872423
chr3:20322071..20330973	pass	motif:TGCA	TSD:GATGG	20322066..20322070	20330974..20330978	IN:20323263..20329780	0.9857	+	Gypsy	LTR	1029378
chr3:20883658..20888073	pass	motif:TGCA	TSD:GAATG	20883653..20883657	20888074..20888078	IN:20883989..20887742	0.997	-	unknown	LTR	216232
chr3:21341417..21346232	pass	motif:TGTA	TSD:TAGAT	21341412..21341416	21346233..21346237	IN:21341700..21345952	0.9573	-	Copia	LTR	3140627
chr3:21615415..21622742	pass	motif:TGCA	TSD:AATAT	21615410..21615414	21622743..21622747	IN:21615954..21622203	0.9685	-	unknown	LTR	2301591
chr3:22001260..22014889	pass	motif:TGCA	TSD:TATCA	22001255..22001259	22014890..22014894	IN:22002456..22013684	0.9791	-	Gypsy	LTR	1514280
chr3:22076618..22081380	pass	motif:TGTA	TSD:GTTAT	22076613..22076617	22081381..22081385	IN:22076888..22081110	0.9889	-	Copia	LTR	799588
chr3:22971587..22975997	pass	motif:TGCA	TSD:CAAAG	22971582..22971586	22975998..22976002	IN:22971736..22975848	0.9799	-	unknown	LTR	1457810
chr3:23930159..23936445	pass	motif:TGCA	TSD:ATTAG	23930154..23930158	23936446..23936450	IN:23930471..23936133	0.9615	-	unknown	LTR	2820196
chr3:27607994..27612754	pass	motif:TACA	TSD:CAACT	27607989..27607993	27612755..27612759	IN:27608138..27612610	0.9931	-	unknown	LTR	498340
chr3:27927385..27933736	pass	motif:TGCA	TSD:TTTGG	27927380..27927384	27933737..27933741	IN:27927615..27933506	0.9652	+	unknown	LTR	2543922
chr3:27969643..27975991	pass	motif:TGCA	TSD:CAAAC	27969638..27969642	27975992..27975996	IN:27969862..27975772	0.9406	-	unknown	LTR	4417259
chr3:28010155..28015593	pass	motif:TGCA	TSD:TATAA	28010150..28010154	28015594..28015598	IN:28010608..28015140	0.9625	+	Copia	LTR	2749937
chr3:28640598..28643970	pass	motif:TGCA	TSD:GTGCG	28640593..28640597	28643971..28643975	IN:28641033..28643536	0.9793	-	Copia	LTR	1502103
chr3:29369527..29374952	pass	motif:TGCA	TSD:TCATC	29369522..29369526	29374953..29374957	IN:29369677..29374802	0.96	?	unknown	NA	2936156
chr4:2067991..2071466	pass	motif:TGCA	TSD:TAACA	2067986..2067990	2071467..2071471	IN:2068258..2071200	0.9511	?	unknown	NA	3609787
chr4:2695729..2700575	pass	motif:TACA	TSD:TAGAA	2695724..2695728	2700576..2700580	IN:2695912..2700392	0.9891	-	unknown	LTR	786385
chr4:2719024..2723026	pass	motif:TGCA	TSD:CATAT	2719019..2719023	2723027..2723031	IN:2719385..2722665	0.9917	+	unknown	LTR	596902
chr4:3742776..3748178	pass	motif:TGCA	TSD:GAGCA	3742771..3742775	3748179..3748183	IN:3743216..3747734	0.9659	-	unknown	LTR	2492137
chr4:4265099..4272037	pass	motif:TGCA	TSD:CCAAT	4265094..4265098	4272038..4272042	IN:4265568..4271568	0.9468	+	Gypsy	LTR	3940846
chr4:4416598..4424870	pass	motif:TGTA	TSD:TTCAC	4416593..4416597	4424871..4424875	IN:4417202..4424268	0.9668	-	unknown	LTR	2427197
chr4:4917158..4922219	pass	motif:TACA	TSD:TCTTT	4917153..4917157	4922220..4922224	IN:4917566..4921810	0.9779	-	unknown	LTR	1599266
chr4:5328555..5337303	pass	motif:TGCA	TSD:TAGTT	5328550..5328554	5337304..5337308	IN:5329107..5336751	0.9511	-	unknown	LTR	3612914
chr4:5665199..5669962	pass	motif:TGTT	TSD:ACAAT	5665194..5665198	5669963..5669967	IN:5665335..5669826	0.9343	-	unknown	LTR	4910725
chr4:5684727..5689342	pass	motif:TACA	TSD:AGAAT	5684722..5684726	5689343..5689347	IN:5684880..5689189	0.9542	+	unknown	LTR	3371894
chr4:5728671..5735881	pass	motif:TGCA	TSD:CTCAT	5728666..5728670	5735882..5735886	IN:5729224..5735326	0.9638	+	Copia	LTR	2647681
chr4:6583813..6594084	pass	motif:TGCA	TSD:TGAT	6583809..6583812	6594085..6594088	IN:6584992..6592904	0.964	?	Gypsy	LTR	2634426
chr4:6733313..6738311	pass	motif:TGCA	TSD:AATAC	6733308..6733312	6738312..6738316	IN:6733729..6737895	0.976	-	unknown	LTR	1745155
chr4:7199219..7201293	pass	motif:TGCA	TSD:CATTC	7199214..7199218	7201294..7201298	IN:7199506..7201007	0.9476	+	Gypsy	LTR	3883691
chr4:7333917..7338573	pass	motif:TGTA	TSD:TAAGT	7333912..7333916	7338574..7338578	IN:7334037..7338453	0.975	-	unknown	LTR	1816155
chr4:7430362..7437321	pass	motif:TGCA	TSD:TATCA	7430357..7430361	7437322..7437326	IN:7431556..7436130	0.9647	+	Gypsy	LTR	2580038
chr4:7521758..7525229	pass	motif:TGCA	TSD:AGAAA	7521753..7521757	7525230..7525234	IN:7522024..7524963	0.9737	?	unknown	NA	1913477
chr4:7928338..7930358	pass	motif:TGCA	TSD:AAATT	7928333..7928337	7930359..7930363	IN:7928612..7930083	0.9635	-	Gypsy	LTR	2672446
chr4:9203096..9207891	pass	motif:TGTA	TSD:GATTT	9203091..9203095	9207892..9207896	IN:9203387..9207600	0.9794	+	Copia	LTR	1493379
chr4:9395378..9403689	pass	motif:TGCA	TSD:GCTAC	9395373..9395377	9403690..9403694	IN:9396921..9402146	0.9864	+	Gypsy	LTR	981706
chr4:9405268..9410697	pass	motif:TACA	TSD:GCAAC	9405263..9405267	9410698..9410702	IN:9405703..9410262	0.9931	+	unknown	LTR	494891
chr4:9415421..9419925	pass	motif:TGCA	TSD:ATAAA	9415416..9415420	9419926..9419930	IN:9415563..9419783	0.993	+	unknown	LTR	505393
chr4:9687001..9693986	pass	motif:TGCA	TSD:GTAGC	9686996..9687000	9693987..9693991	IN:9688202..9692785	0.9733	+	Gypsy	LTR	1939457
chr4:9869081..9878572	pass	motif:TGCA	TSD:CTATG	9869076..9869080	9878573..9878577	IN:9869449..9878204	0.981	+	Gypsy	LTR	1376220
chr4:9994536..9999482	pass	motif:TACA	TSD:AGAAC	9994531..9994535	9999483..9999487	IN:9994700..9999318	0.9695	-	unknown	LTR	2223205
chr4:10121181..10127104	pass	motif:TGCA	TSD:GGTG	10121177..10121180	10127105..10127108	IN:10121601..10126684	0.9738	+	unknown	LTR	1904192
chr4:10154583..10160192	pass	motif:TGCA	TSD:CGTTT	10154578..10154582	10160193..10160197	IN:10155123..10159639	0.9777	-	Copia	LTR	1620439
chr4:10282790..10287350	pass	motif:TGCA	TSD:ATCCC	10282785..10282789	10287351..10287355	IN:10283474..10286663	0.9721	+	Copia	LTR	2027855
chr4:10435418..10440157	pass	motif:TGCA	TSD:CATTA	10435413..10435417	10440158..10440162	IN:10435690..10439885	0.9743	-	Copia	LTR	1870523
chr4:10837365..10841360	pass	motif:TGCA	TSD:AATTT	10837360..10837364	10841361..10841365	IN:10837725..10841000	0.975	-	unknown	LTR	1816155
chr4:10987536..10995384	pass	motif:TGCA	TSD:CCTCC	10987531..10987535	10995385..10995389	IN:10988079..10994838	0.9816	-	unknown	LTR	1331864
chr4:11025904..11028604	pass	motif:TGCA	TSD:ATTGG	11025899..11025903	11028605..11028609	IN:11026273..11028233	0.9486	-	Gypsy	LTR	3799560
chr4:11102031..11106698	pass	motif:TGCA	TSD:ATTAA	11102026..11102030	11106699..11106703	IN:11102299..11106430	0.9665	-	unknown	LTR	2444755
chr4:11109049..11113815	pass	motif:TGGA	TSD:TAGTG	11109044..11109048	11113816..11113820	IN:11109310..11113556	0.9767	+	Copia	LTR	1687432
chr4:11418715..11425696	pass	motif:TGCA	TSD:GGTAA	11418710..11418714	11425697..11425701	IN:11419583..11424836	0.9686	?	unknown	NA	2290808
chr4:11551875..11557199	pass	motif:TGCA	TSD:CTCTT	11551870..11551874	11557200..11557204	IN:11552310..11556762	0.9655	+	Gypsy	LTR	2521470
chr4:11903437..11907919	pass	motif:TGCA	TSD:TGGGC	11903432..11903436	11907920..11907924	IN:11903600..11907756	0.9632	+	unknown	LTR	2695987
chr4:12101730..12106574	pass	motif:TACA	TSD:TTAGG	12101725..12101729	12106575..12106579	IN:12101879..12106425	0.9933	-	unknown	LTR	481543
chr4:12114569..12120211	pass	motif:TGCA	TSD:AAGAT	12114564..12114568	12120212..12120216	IN:12115239..12119541	0.9717	+	Copia	LTR	2061746
chr4:12420194..12423994	pass	motif:TGCA	TSD:TATCT	12420189..12420193	12423995..12423999	IN:12421329..12422860	0.9824	?	unknown	NA	1274809
chr4:12463253..12475217	pass	motif:TGCA	TSD:ATCGG	12463248..12463252	12475218..12475222	IN:12464460..12474010	0.971	-	Gypsy	LTR	2110564
chr4:12503788..12508349	pass	motif:TACA	TSD:TATCC	12503783..12503787	12508350..12508354	IN:12503948..12508189	0.9938	+	unknown	LTR	448299
chr4:12580120..12587490	pass	motif:TGCA	TSD:TATTA	12580115..12580119	12587491..12587495	IN:12580319..12587291	0.9598	+	Copia	LTR	2951321
chr4:12695097..12699133	pass	motif:TGCA	TSD:ATACT	12695092..12695096	12699134..12699138	IN:12695890..12698336	0.9695	?	unknown	NA	2220892
chr4:12723747..12732426	pass	motif:TGCA	TSD:AAGCT	12723742..12723746	12732427..12732431	IN:12724298..12731864	0.9728	+	Copia	LTR	1980678
chr4:12772166..12776949	pass	motif:TGTA	TSD:GAAAC	12772161..12772165	12776950..12776954	IN:12772431..12776684	0.9887	+	Copia	LTR	814790
chr4:13275525..13279086	pass	motif:TGCA	TSD:AGATT	13275520..13275524	13279087..13279091	IN:13276282..13278329	0.9762	-	Copia	LTR	1725944
chr4:13285864..13291861	pass	motif:TGCA	TSD:AAGAG	13285859..13285863	13291862..13291866	IN:13286305..13291420	0.9977	+	Copia	LTR	162215
chr4:13971904..13983568	pass	motif:TGCA	TSD:GGAGA	13971899..13971903	13983569..13983573	IN:13972269..13983202	0.9644	-	Gypsy	LTR	2606417
chr4:14214876..14219590	pass	motif:TGTA	TSD:AAGAT	14214871..14214875	14219591..14219595	IN:14215166..14219300	0.9759	-	Copia	LTR	1746362
chr4:14613132..14615472	pass	motif:TGCA	TSD:GGTGA	14613127..14613131	14615473..14615477	IN:14613354..14615250	0.9865	?	unknown	NA	974049
chr4:14647328..14652463	pass	motif:TGCA	TSD:AAAGA	14647323..14647327	14652464..14652468	IN:14647646..14652145	0.9811	-	unknown	LTR	1364954
chr4:14776411..14781618	pass	motif:TGCA	TSD:TGTAC	14776406..14776410	14781619..14781623	IN:14776780..14781249	0.9783	+	Gypsy	LTR	1571410
chr4:14835813..14840395	pass	motif:TACA	TSD:ATATT	14835808..14835812	14840396..14840400	IN:14835922..14840286	0.9633	+	unknown	LTR	2687539
chr4:14860071..14865368	pass	motif:TATC	TSD:AAAAA	14860066..14860070	14865369..14865373	IN:14860244..14865195	0.9885	+	unknown	LTR	827371
chr4:14917124..14921621	pass	motif:TGCA	TSD:GCAGA	14917119..14917123	14921622..14921626	IN:14917287..14921458	0.9877	+	unknown	LTR	883673
chr4:14997720..15005534	pass	motif:TGCA	TSD:GTAAA	14997715..14997719	15005535..15005539	IN:14998259..15004995	0.9722	-	Copia	LTR	2025628
chr4:15309744..15313326	pass	motif:TGCA	TSD:TCTTC	15309739..15309743	15313327..15313331	IN:15310504..15312566	0.9618	-	Copia	LTR	2801139
chr4:15392410..15399104	pass	motif:TGTA	TSD:TGGGA	15392405..15392409	15399105..15399109	IN:15393018..15398492	0.977	-	unknown	LTR	1670511
chr4:15627865..15632715	pass	motif:TGGA	TSD:TACAT	15627860..15627864	15632716..15632720	IN:15628158..15632422	0.9727	+	Copia	LTR	1986646
chr4:15756982..15763657	pass	motif:TGCA	TSD:CTTTT	15756977..15756981	15763658..15763662	IN:15757787..15762853	0.9714	-	unknown	LTR	2080712
chr4:15819884..15821905	pass	motif:TGCA	TSD:AAATC	15819879..15819883	15821906..15821910	IN:15820159..15821630	0.9782	-	Gypsy	LTR	1581562
chr4:15823777..15825115	pass	motif:TGTA	TSD:GTTTG	15823772..15823776	15825116..15825120	IN:15824049..15824843	0.9485	?	unknown	NA	3808708
chr4:15861077..15864499	pass	motif:TGCA	TSD:ATAAA	15861072..15861076	15864500..15864504	IN:15862023..15863542	0.9598	+	Gypsy	LTR	2948913
chr4:16024088..16035734	pass	motif:TGCA	TSD:CCATG	16024083..16024087	16035735..16035739	IN:16024456..16035366	0.9701	-	Gypsy	LTR	2178803
chr4:16062319..16070319	pass	motif:TGCA	TSD:AACAC	16062314..16062318	16070320..16070324	IN:16063302..16069337	0.9725	?	unknown	NA	1998761
chr4:16092567..16104550	pass	motif:TGCA	TSD:ATTAA	16092562..16092566	16104551..16104555	IN:16093762..16103354	0.9749	-	Gypsy	LTR	1822337
chr4:16227635..16232667	pass	motif:TACA	TSD:TGTAA	16227630..16227634	16232668..16232672	IN:16227827..16232475	0.9896	-	unknown	LTR	749265
chr4:16533237..16543927	pass	motif:TGCA	TSD:CACAT	16533232..16533236	16543928..16543932	IN:16534691..16542483	0.9764	+	Gypsy	LTR	1711216
chr4:16998964..17003553	pass	motif:TGCA	TSD:TAGGC	16998959..16998963	17003554..17003558	IN:16999221..17003295	0.9922	+	Copia	LTR	558770
chr4:17133879..17145565	pass	motif:TGCA	TSD:TGTTA	17133874..17133878	17145566..17145570	IN:17134321..17145123	0.9729	-	Gypsy	LTR	1975209
chr4:17273929..17277789	pass	motif:TGCA	TSD:AATGA	17273924..17273928	17277790..17277794	IN:17274136..17277582	0.9807	?	unknown	NA	1398350
chr4:17376469..17388856	pass	motif:TGCA	TSD:AATAT	17376464..17376468	17388857..17388861	IN:17376891..17388434	0.9787	+	Gypsy	LTR	1545442
chr4:17440687..17445408	pass	motif:TGCA	TSD:GTCTG	17440682..17440686	17445409..17445413	IN:17441033..17445062	0.9653	?	unknown	NA	2536394
chr4:17611876..17616972	pass	motif:TGCA	TSD:AGGGG	17611871..17611875	17616973..17616977	IN:17613161..17615687	0.965	?	unknown	NA	2563722
chr4:17850726..17861982	pass	motif:TGCA	TSD:GGGAG	17850721..17850725	17861983..17861987	IN:17852173..17860536	0.973	+	Gypsy	LTR	1961983
chr4:17961989..17966448	pass	motif:TGTA	TSD:GTTTC	17961984..17961988	17966449..17966453	IN:17962280..17966156	0.9931	+	Copia	LTR	493179
chr4:18073440..18080841	pass	motif:TGCA	TSD:ATTTC	18073435..18073439	18080842..18080846	IN:18075203..18079067	0.9784	-	Gypsy	LTR	1567554
chr4:18104613..18109102	pass	motif:TGCA	TSD:TAGAA	18104608..18104612	18109103..18109107	IN:18106074..18107653	0.9793	-	Gypsy	LTR	1499652
chr4:18151809..18156847	pass	motif:TGCA	TSD:TTGGG	18151804..18151808	18156848..18156852	IN:18152230..18156426	0.981	?	unknown	NA	1374800
chr4:18298891..18302930	pass	motif:TGCA	TSD:TATAA	18298886..18298890	18302931..18302935	IN:18299683..18302137	0.9634	?	unknown	NA	2681439
chr4:18562415..18567793	pass	motif:TGCA	TSD:GAATA	18562410..18562414	18567794..18567798	IN:18562601..18567607	0.957	-	unknown	LTR	3163806
chr4:18646175..18651249	pass	motif:TACA	TSD:ACCTT	18646170..18646174	18651250..18651254	IN:18646446..18650980	0.974	-	Copia	LTR	1891747
chr4:18715929..18722523	pass	motif:TGTC	TSD:TGTTT	18715924..18715928	18722524..18722528	IN:18716493..18721957	0.9485	-	Gypsy	LTR	3811709
chr4:19373392..19379059	pass	motif:TGCA	TSD:GTTAA	19373387..19373391	19379060..19379064	IN:19374933..19377520	0.9636	?	unknown	NA	2664262
chr4:19566215..19572134	pass	motif:TGCA	TSD:AAACC	19566210..19566214	19572135..19572139	IN:19566649..19571697	0.963	+	unknown	LTR	2706644
chr4:19575462..19580645	pass	motif:TGTA	TSD:GAGGG	19575457..19575461	19580646..19580650	IN:19575855..19580252	0.9923	+	Gypsy	LTR	552286
chr4:19874177..19878150	pass	motif:TGCA	TSD:ATCTG	19874172..19874176	19878151..19878155	IN:19875524..19876789	0.9814	-	Gypsy	LTR	1342382
chr4:20316597..20321968	pass	motif:TGCA	TSD:CTTGA	20316592..20316596	20321969..20321973	IN:20316990..20321575	0.9796	-	Gypsy	LTR	1474119
chr4:20345445..20352376	pass	motif:TGCA	TSD:ATCAC	20345440..20345444	20352377..20352381	IN:20346632..20351189	0.9891	+	Gypsy	LTR	787382
chr4:20465318..20471394	pass	motif:TGCA	TSD:TATTT	20465313..20465317	20471395..20471399	IN:20465527..20471185	0.9856	+	unknown	LTR	1035225
chr4:20496171..20500980	pass	motif:TGTA	TSD:CTACC	20496166..20496170	20500981..20500985	IN:20496451..20500697	0.9679	+	Copia	LTR	2346562
chr4:20629285..20635573	pass	motif:TGCA	TSD:ATTGC	20629280..20629284	20635574..20635578	IN:20629512..20635346	0.9648	-	unknown	LTR	2578365
chr4:20667932..20670757	pass	motif:TGCA	TSD:TATCT	20667927..20667931	20670758..20670762	IN:20668563..20670121	0.9715	?	unknown	NA	2077336
chr4:20923374..20927612	pass	motif:TGCA	TSD:ACTAA	20923369..20923373	20927613..20927617	IN:20924694..20926299	0.9594	?	unknown	NA	2977741
chr4:21125561..21130927	pass	motif:TGCA	TSD:GTGAA	21125556..21125560	21130928..21130932	IN:21125901..21130587	0.9735	+	Gypsy	LTR	1924928
chr4:21199350..21204406	pass	motif:TGCA	TSD:GTGAT	21199345..21199349	21204407..21204411	IN:21199789..21203966	0.9682	?	unknown	NA	2322336
chr4:21215905..21222944	pass	motif:TGCA	TSD:GCGGG	21215900..21215904	21222945..21222949	IN:21217086..21221763	0.9941	-	Gypsy	LTR	425053
chr4:21228891..21234555	pass	motif:TGCA	TSD:ATCTT	21228886..21228890	21234556..21234560	IN:21229578..21233867	0.9767	-	Gypsy	LTR	1687423
chr4:21361606..21370223	pass	motif:TGCA	TSD:GTAAT	21361601..21361605	21370224..21370228	IN:21364172..21367657	0.9747	-	Copia	LTR	1841366
chr4:21381431..21386981	pass	motif:TGCA	TSD:GTAAC	21381426..21381430	21386982..21386986	IN:21382660..21385752	0.9748	+	Gypsy	LTR	1834211
chr4:21510061..21524987	pass	motif:TGCA	TSD:CTCAA	21510056..21510060	21524988..21524992	IN:21511605..21523457	0.9581	-	Gypsy	LTR	3078559
chr4:21537960..21541633	pass	motif:TGCA	TSD:GAATT	21537955..21537959	21541634..21541638	IN:21538240..21541352	0.9609	+	Gypsy	LTR	2871741
chr4:21929045..21939032	pass	motif:TGCA	TSD:CAAGC	21929040..21929044	21939033..21939037	IN:21930496..21937578	0.9841	-	Gypsy	LTR	1145951
chr4:22037031..22044307	pass	motif:TGCA	TSD:TTTTT	22037026..22037030	22044308..22044312	IN:22037586..22043754	0.9729	+	unknown	LTR	1973385
chr4:22169898..22178462	pass	motif:TGCA	TSD:CAGGT	22169893..22169897	22178463..22178467	IN:22171123..22177238	0.9869	+	Gypsy	LTR	941942
chr4:22183984..22189423	pass	motif:TACA	TSD:GAAAT	22183979..22183983	22189424..22189428	IN:22184416..22188991	0.9838	+	Copia	LTR	1170089
chr4:22216952..22220250	pass	motif:TGCA	TSD:GTACG	22216947..22216951	22220251..22220255	IN:22217293..22219905	0.9501	+	unknown	LTR	3684828
chr4:22221006..22222774	pass	motif:TGCA	TSD:GAGAA	22221001..22221005	22222775..22222779	IN:22221293..22222487	0.9965	+	Gypsy	LTR	249459
chr4:22253061..22257946	pass	motif:TGCA	TSD:GTATT	22253056..22253060	22257947..22257951	IN:22253470..22257537	0.9756	+	Copia	LTR	1775521
chr4:22325768..22330662	pass	motif:TGCA	TSD:GTATT	22325763..22325767	22330663..22330667	IN:22326177..22330251	0.9731	+	Copia	LTR	1956352
chr4:22396480..22403764	pass	motif:TGCA	TSD:TTTTT	22396475..22396479	22403765..22403769	IN:22397035..22403211	0.9729	+	unknown	LTR	1969769
chr4:22550404..22556612	pass	motif:TGCA	TSD:CTAAA	22550399..22550403	22556613..22556617	IN:22550601..22556413	0.9492	-	Copia	LTR	3754345
chr4:22627022..22637504	pass	motif:TGCA	TSD:GTATT	22627017..22627021	22637505..22637509	IN:22627397..22637117	0.9545	+	Gypsy	LTR	3349316
chr4:22842242..22849721	pass	motif:TACA	TSD:CCGCT	22842237..22842241	22849722..22849726	IN:22842679..22849284	0.9794	+	unknown	LTR	1491637
chr4:22931744..22935034	pass	motif:TGCA	TSD:GCCAA	22931739..22931743	22935035..22935039	IN:22932135..22934643	0.9591	?	unknown	NA	3005669
chr4:22948161..22953229	pass	motif:TATA	TSD:AAGCC	22948156..22948160	22953230..22953234	IN:22948334..22953055	0.9653	+	unknown	LTR	2536400
chr4:23022887..23026162	pass	motif:TGCA	TSD:CGCAC	23022882..23022886	23026163..23026167	IN:23023892..23025157	0.9821	-	Gypsy	LTR	1294840
chr4:23133509..23138134	pass	motif:TGCA	TSD:CTCAA	23133504..23133508	23138135..23138139	IN:23133642..23138001	0.9774	-	unknown	LTR	1635902
chr4:23139547..23153931	pass	motif:TGCA	TSD:CAGAT	23139542..23139546	23153932..23153936	IN:23139761..23153716	0.9579	-	Gypsy	LTR	3091512
chr4:23500736..23504141	pass	motif:TGAA	TSD:ACCAG	23500731..23500735	23504142..23504146	IN:23501172..23503705	0.9679	-	Copia	LTR	2344124
chr4:23706371..23711168	pass	motif:TGCA	TSD:TTAGA	23706366..23706370	23711169..23711173	IN:23706535..23710995	0.9512	-	unknown	LTR	3602814
chr4:23736786..23741495	pass	motif:TGCA	TSD:CCATA	23736781..23736785	23741496..23741500	IN:23736929..23741352	0.993	+	unknown	LTR	501842
chr4:23933038..23938337	pass	motif:TGCA	TSD:GTATA	23933033..23933037	23938338..23938342	IN:23933408..23937967	0.9892	-	Gypsy	LTR	777820
chr4:23968084..23972877	pass	motif:TGTA	TSD:GCATA	23968079..23968083	23972878..23972882	IN:23968408..23972552	0.963	+	Copia	LTR	2713057
chr4:24002702..24007503	pass	motif:TGCA	TSD:TTATA	24002697..24002701	24007504..24007508	IN:24002900..24007305	0.9697	+	unknown	LTR	2209437
chr4:24061697..24067067	pass	motif:TGCA	TSD:AATAT	24061692..24061696	24067068..24067072	IN:24062035..24066738	0.9543	?	unknown	NA	3370397
chr4:24071282..24077557	pass	motif:TGCA	TSD:AGAAA	24071277..24071281	24077558..24077562	IN:24071489..24077350	0.9758	+	unknown	LTR	1753714
chr4:24108700..24118810	pass	motif:TGCA	TSD:TGTTT	24108695..24108699	24118811..24118815	IN:24110141..24117368	0.9785	-	Gypsy	LTR	1559098
chr4:24176378..24181226	pass	motif:TATA	TSD:TATTC	24176373..24176377	24181227..24181231	IN:24176509..24181096	0.9769	-	Copia	LTR	1674236
chr4:24339763..24343971	pass	motif:TACA	TSD:ATTGC	24339758..24339762	24343972..24343976	IN:24340208..24343525	0.9438	-	unknown	LTR	4171106
chr4:24352745..24356375	pass	motif:TGCA	TSD:CCATC	24352740..24352744	24356376..24356380	IN:24353501..24355619	0.9669	+	Copia	LTR	2415716
chr4:24373649..24380335	pass	motif:TGCA	TSD:TAATA	24373644..24373648	24380336..24380340	IN:24374849..24379135	0.9733	-	Gypsy	LTR	1939456
chr4:24461078..24475080	pass	motif:TGCA	TSD:GCTGC	24461073..24461077	24475081..24475085	IN:24462600..24473556	0.9671	-	Gypsy	LTR	2399478
chr4:24729855..24735313	pass	motif:TGCA	TSD:GATTC	24729850..24729854	24735314..24735318	IN:24730274..24734894	0.9881	+	unknown	LTR	859221
chr4:24792094..24798396	pass	motif:TGCA	TSD:CAAAA	24792089..24792093	24798397..24798401	IN:24792302..24798188	0.9808	+	unknown	LTR	1391543
chr4:24833671..24839050	pass	motif:TATA	TSD:ATTTT	24833666..24833670	24839051..24839055	IN:24833884..24838834	0.9624	+	unknown	LTR	2752279
chr4:24990813..24995860	pass	motif:TGCA	TSD:TCTCT	24990808..24990812	24995861..24995865	IN:24991591..24995082	0.9614	-	Gypsy	LTR	2827643
chr4:25032404..25047014	pass	motif:TGCA	TSD:TGTGT	25032399..25032403	25047015..25047019	IN:25034298..25045122	0.9884	-	Gypsy	LTR	836621
chr4:25122796..25129577	pass	motif:TGCA	TSD:CATAA	25122791..25122795	25129578..25129582	IN:25122968..25129405	0.9298	-	unknown	LTR	5262746
chr4:25326901..25332310	pass	motif:TGCA	TSD:GTTT	25326897..25326900	25332309..25332312	IN:25327263..25331948	0.9917	-	Gypsy	LTR	598568
chr4:25379741..25384623	pass	motif:TACA	TSD:AAAAC	25379736..25379740	25384624..25384628	IN:25379868..25384496	0.9764	-	unknown	LTR	1714428
chr4:25504809..25511147	pass	motif:TGCA	TSD:AATTT	25504804..25504808	25511148..25511152	IN:25505007..25510949	0.9697	-	Copia	LTR	2209437
chr4:25758980..25764320	pass	motif:TGCA	TSD:AAGAT	25758975..25758979	25764321..25764325	IN:25759507..25763794	0.9715	+	unknown	LTR	2076671
chr4:26066933..26071652	pass	motif:TGCA	TSD:GCGAC	26066928..26066932	26071653..26071657	IN:26067127..26071458	0.9742	-	unknown	LTR	1873312
chr4:26149946..26154997	pass	motif:TGCA	TSD:ATGCC	26149941..26149945	26154998..26155002	IN:26150339..26154604	0.9796	+	unknown	LTR	1474119
chr4:26162434..26166989	pass	motif:TGCA	TSD:CCACC	26162429..26162433	26166990..26166994	IN:26163118..26166305	0.9927	-	Copia	LTR	524700
chr4:26173313..26179651	pass	motif:TGCA	TSD:AAAAT	26173308..26173312	26179652..26179656	IN:26173528..26179442	0.9231	-	unknown	LTR	5797149
chr4:26184304..26188358	pass	motif:TGCA	TSD:AGAAT	26184299..26184303	26188359..26188363	IN:26184456..26188206	0.9605	-	unknown	LTR	2896447
chr4:26188765..26191977	pass	motif:TGCA	TSD:TCATG	26188760..26188764	26191978..26191982	IN:26189121..26191621	0.9494	+	Gypsy	LTR	3739052
chr4:26248635..26253984	pass	motif:TGCA	TSD:ATTTG	26248630..26248634	26253985..26253989	IN:26249028..26253591	0.9618	+	Gypsy	LTR	2798106
chr4:26331661..26347557	pass	motif:TGCA	TSD:ATTCT	26331656..26331660	26347558..26347562	IN:26332209..26347014	0.9797	-	unknown	LTR	1466893
chr4:26438536..26442658	pass	motif:TGCA	TSD:TTCTG	26438531..26438535	26442659..26442663	IN:26439926..26441254	0.977	+	Gypsy	LTR	1671380
chr4:26533414..26539688	pass	motif:TATA	TSD:CATTA	26533409..26533413	26539689..26539693	IN:26533598..26539504	0.9239	-	Copia	LTR	5730668
chr4:26624269..26629600	pass	motif:TGTA	TSD:GTCAA	26624264..26624268	26629601..26629605	IN:26624627..26629244	0.9803	-	Gypsy	LTR	1423234
chr4:26681692..26695150	pass	motif:TGCA	TSD:CTGTT	26681687..26681691	26695151..26695155	IN:26683139..26693707	0.9638	+	Gypsy	LTR	2649187
chr4:26746806..26752246	pass	motif:TGCA	TSD:AAAAT	26746801..26746805	26752247..26752251	IN:26747230..26751823	0.9811	-	Gypsy	LTR	1368224
chr4:27131257..27134506	pass	motif:TGCA	TSD:CATTC	27131252..27131256	27134507..27134511	IN:27131635..27134129	0.9682	?	unknown	NA	2323241
chr4:27142079..27147616	pass	motif:TACA	TSD:GGAAG	27142074..27142078	27147617..27147621	IN:27142271..27147423	0.9844	-	unknown	LTR	1127866
chr4:27181652..27188676	pass	motif:TGCA	TSD:GTGAG	27181647..27181651	27188677..27188681	IN:27182861..27187467	0.9801	+	Gypsy	LTR	1437038
chr4:27407186..27414136	pass	motif:TACA	TSD:CACTC	27407181..27407185	27414137..27414141	IN:27407628..27413694	0.9683	-	unknown	LTR	2311597
chr4:27569272..27574660	pass	motif:TGCA	TSD:GATTC	27569267..27569271	27574661..27574665	IN:27569681..27574245	0.9632	+	Gypsy	LTR	2692603
chr4:27759939..27766860	pass	motif:TGCA	TSD:ATATG	27759934..27759938	27766861..27766865	IN:27761131..27765668	0.9773	+	Gypsy	LTR	1642863
chr4:27803257..27814237	pass	motif:TGCA	TSD:TATAT	27803252..27803256	27814238..27814242	IN:27804457..27813037	0.9683	-	Gypsy	LTR	2311052
chr4:27951691..27956273	pass	motif:TGCA	TSD:CTCTA	27951686..27951690	27956274..27956278	IN:27951947..27956015	0.9883	+	unknown	LTR	843662
chr4:27959633..27965742	pass	motif:TGCA	TSD:TATTA	27959628..27959632	27965743..27965747	IN:27959842..27965535	0.9855	+	unknown	LTR	1045326
chr4:28093630..28098381	pass	motif:TGCA	TSD:GTCCA	28093625..28093629	28098382..28098386	IN:28093793..28098218	0.9509	-	Copia	LTR	3625667
chr4:28229533..28236374	pass	motif:TGCA	TSD:GAACC	28229528..28229532	28236375..28236379	IN:28230071..28235835	0.9777	-	unknown	LTR	1617376
chr5:307088..313306	pass	motif:TGCA	TSD:AAAAT	307083..307087	313307..313311	IN:307296..313098	0.9423	+	unknown	LTR	4287992
chr5:354100..358684	pass	motif:TGCA	TSD:AACGG	354095..354099	358685..358689	IN:355215..357566	0.983	+	Gypsy	LTR	1231211
chr5:858712..864149	pass	motif:TGCA	TSD:TATAC	858707..858711	864150..864154	IN:859166..863695	0.9736	-	unknown	LTR	1922048
chr5:929389..939610	pass	motif:TGCA	TSD:AACTC	929384..929388	939611..939615	IN:930841..938153	0.969	-	Gypsy	LTR	2260740
chr5:1013640..1021080	pass	motif:TGCA	TSD:GTTAT	1013635..1013639	1021081..1021085	IN:1014206..1020512	0.9541	-	unknown	LTR	3385971
chr5:1025310..1038082	pass	motif:TGCA	TSD:GTAGA	1025305..1025309	1038083..1038087	IN:1026507..1036886	0.9783	-	Gypsy	LTR	1575750
chr5:1092328..1104272	pass	motif:TGCA	TSD:ATGTT	1092323..1092327	1104273..1104277	IN:1093525..1103075	0.9833	-	Gypsy	LTR	1207970
chr5:1124006..1128845	pass	motif:TACA	TSD:GAAGG	1124001..1124005	1128846..1128850	IN:1124167..1128684	0.9503	+	unknown	LTR	3672287
chr5:1436712..1441157	pass	motif:TGCA	TSD:TGAAT	1436707..1436711	1441158..1441162	IN:1436851..1441018	0.9856	-	unknown	LTR	1037737
chr5:1877294..1881696	pass	motif:TATA	TSD:TTTTC	1877289..1877293	1881697..1881701	IN:1877403..1881591	1	-	unknown	LTR	0
chr5:2086205..2089399	pass	motif:TGCA	TSD:CACTT	2086200..2086204	2089400..2089404	IN:2086540..2089064	0.9673	?	unknown	NA	2391013
chr5:2419615..2432636	pass	motif:TTCA	TSD:GTTTC	2419610..2419614	2432637..2432641	IN:2419878..2432373	0.9848	+	Gypsy	LTR	1097533
chr5:2827323..2833578	pass	motif:TGCA	TSD:TTGAG	2827318..2827322	2833579..2833583	IN:2827531..2833371	0.9179	-	unknown	LTR	6212854
chr5:2850962..2856419	pass	motif:TGTA	TSD:TATAC	2850957..2850961	2856420..2856424	IN:2851262..2856118	0.94	+	Copia	LTR	4466858
chr5:3089659..3097521	pass	motif:TGCA	TSD:CAAAA	3089654..3089658	3097522..3097526	IN:3090964..3096208	0.972	-	Gypsy	LTR	2041068
chr5:3249598..3259752	pass	motif:TGCA	TSD:CCTGC	3249593..3249597	3259753..3259757	IN:3251052..3258297	0.9807	+	Gypsy	LTR	1393481
chr5:3459377..3463956	pass	motif:TGCA	TSD:GCAAT	3459372..3459376	3463957..3463961	IN:3459523..3463810	0.9247	+	unknown	LTR	5671485
chr5:3506818..3513202	pass	motif:TGCA	TSD:TATAT	3506811..3506815	3513203..3513207	IN:3507059..3512961	0.9916	+	unknown	LTR	601089
chr5:3527370..3533719	pass	motif:TGCA	TSD:AAATT	3527365..3527369	3533720..3533724	IN:3527589..3533502	0.9493	-	unknown	LTR	3748971
chr5:3622162..3628681	pass	motif:TGCA	TSD:TTATA	3622157..3622161	3628682..3628686	IN:3622331..3628512	0.00976	+	unknown	LTR	NA
chr5:3622164..3628689	pass	motif:TGCA	TSD:NA	..	..	IN:3622324..3628514	0.9702	+	unknown	LTR	2169176
chr5:3883507..3898420	pass	motif:TGCA	TSD:GGTTT	3883502..3883506	3898421..3898425	IN:3884703..3897225	0.99	+	Gypsy	LTR	722120
chr5:3964279..3967503	pass	motif:TGCA	TSD:ATTCA	3964274..3964278	3967504..3967508	IN:3964560..3967222	0.9858	+	Copia	LTR	1026545
chr5:3967780..3972683	pass	motif:TGTA	TSD:ATCAC	3967775..3967779	3972684..3972688	IN:3968070..3972392	0.9792	+	Copia	LTR	1503855
chr5:4065620..4077473	pass	motif:TGCT	TSD:TATCA	4065615..4065619	4077474..4077478	IN:4066799..4076294	0.9779	-	Gypsy	LTR	1598803
chr5:4096935..4102955	pass	motif:TGCA	TSD:GAATA	4096930..4096934	4102956..4102960	IN:4097164..4102726	0.9651	+	Copia	LTR	2555295
chr5:4370934..4384058	pass	motif:TGCA	TSD:TATA	4370930..4370933	4384059..4384062	IN:4371040..4383952	0.9623	-	unknown	LTR	2765603
chr5:4370934..4384073	pass	motif:TACA	TSD:TATAC	4370929..4370933	4384074..4384078	IN:4371055..4383952	0.9669	-	unknown	LTR	2414901
chr5:4418042..4423891	pass	motif:TGCA	TSD:TAGAG	4418037..4418041	4423892..4423896	IN:4418276..4423661	0.9478	-	Copia	LTR	3862692
chr5:4548846..4559815	pass	motif:TGCA	TSD:TTATT	4548841..4548845	4559816..4559820	IN:4549213..4559448	0.9728	+	Gypsy	LTR	1977022
chr5:4593494..4599743	pass	motif:TGCA	TSD:GAATA	4593489..4593493	4599744..4599748	IN:4593703..4599532	0.9809	-	unknown	LTR	1384805
chr5:4748764..4761504	pass	motif:TGCA	TSD:CTATC	4748759..4748763	4761505..4761509	IN:4750189..4760081	0.9803	-	Gypsy	LTR	1424243
chr5:5019696..5035239	pass	motif:TGCA	TSD:ATGTG	5019691..5019695	5035240..5035244	IN:5020652..5034281	0.9801	+	Gypsy	LTR	1440276
chr5:5128863..5130765	pass	motif:TGCA	TSD:CAGAG	5128858..5128862	5130766..5130770	IN:5129149..5130478	0.9472	?	unknown	NA	3912044
chr5:5136222..5143199	pass	motif:TGCA	TSD:AAGCC	5136217..5136221	5143200..5143204	IN:5137410..5142011	0.9798	+	Gypsy	LTR	1462789
chr5:5148767..5155602	pass	motif:TGCA	TSD:TGTAC	5148762..5148766	5155603..5155607	IN:5149965..5154404	0.9908	+	Gypsy	LTR	659901
chr5:5279411..5296139	pass	motif:TGCA	TSD:GTGTC	5279406..5279410	5296140..5296144	IN:5280861..5294702	0.9687	+	Gypsy	LTR	2286466
chr5:5280912..5287692	pass	motif:TGCA	TSD:CGACC	5280907..5280911	5287693..5287697	IN:5281854..5286750	0.9926	+	Gypsy	LTR	533432
chr5:5420937..5434263	pass	motif:TGCA	TSD:ATATA	5420932..5420936	5434264..5434268	IN:5422495..5432706	0.9814	+	Gypsy	LTR	1347202
chr5:5578778..5594119	pass	motif:TGCA	TSD:GATAT	5578773..5578777	5594120..5594124	IN:5579048..5593849	0.9554	-	Gypsy	LTR	3285100
chr5:5633367..5638003	pass	motif:TACA	TSD:TTTCT	5633362..5633366	5638004..5638008	IN:5633486..5637884	0.9244	-	Copia	LTR	5694355
chr5:5640064..5643223	pass	motif:TGCA	TSD:CTAAC	5640059..5640063	5643224..5643228	IN:5640964..5642338	0.9649	+	Gypsy	LTR	2565289
chr5:5719684..5726046	pass	motif:TTAC	TSD:ATTTT	5719679..5719683	5726047..5726051	IN:5719883..5725849	0.9848	-	unknown	LTR	1098945
chr5:5792611..5804002	pass	motif:TGCA	TSD:ATACA	5792606..5792610	5804003..5804007	IN:5792775..5803838	0.9573	-	Copia	LTR	3138964
chr5:5882105..5883970	pass	motif:TGCA	TSD:CAAGC	5882100..5882104	5883971..5883975	IN:5882413..5883661	0.9805	?	unknown	NA	1409850
chr5:6081678..6087016	pass	motif:TGCA	TSD:ATATT	6081673..6081677	6087017..6087021	IN:6081831..6086863	0.9477	?	unknown	NA	3871413
chr5:6096469..6103734	pass	motif:TGCA	TSD:AAACT	6096464..6096468	6103735..6103739	IN:6097024..6103179	0.9712	-	Copia	LTR	2099825
chr5:6135974..6141600	pass	motif:TGCA	TSD:ATTTA	6135969..6135973	6141601..6141605	IN:6136194..6141391	0.9378	+	unknown	LTR	4638022
chr5:6182008..6186997	pass	motif:TACA	TSD:CCTTT	6182003..6182007	6186998..6187002	IN:6182262..6186743	0.9764	+	Copia	LTR	1714428
chr5:6229201..6237767	pass	motif:TGCA	TSD:AATTG	6229196..6229200	6237768..6237772	IN:6230367..6236556	0.00942	+	Gypsy	LTR	NA
chr5:6237933..6243491	pass	motif:TGCA	TSD:TAATA	6237928..6237932	6243492..6243496	IN:6238094..6243330	0.9503	?	unknown	NA	3672287
chr5:6274141..6279098	pass	motif:TATA	TSD:TTGTA	6274136..6274140	6279099..6279103	IN:6274338..6278901	0.9695	+	unknown	LTR	2220903
chr5:6338946..6349952	pass	motif:TGCA	TSD:ATTTG	6338941..6338945	6349953..6349957	IN:6339314..6349584	0.9674	+	Gypsy	LTR	2381348
chr5:6407138..6413468	pass	motif:TGCA	TSD:GTTCA	6407133..6407137	6413469..6413473	IN:6407519..6413087	0.9711	-	Gypsy	LTR	2102981
chr5:6593113..6597792	pass	motif:TATA	TSD:CTCCC	6593108..6593112	6597793..6597797	IN:6593236..6597669	0.9675	+	unknown	LTR	2374745
chr5:6647690..6653801	pass	motif:TGCA	TSD:CATTT	6647685..6647689	6653802..6653806	IN:6647904..6653587	0.9579	+	Copia	LTR	3091530
chr5:6924891..6930604	pass	motif:TGCA	TSD:TTGTT	6924886..6924890	6930605..6930609	IN:6925738..6929756	0.9705	-	Copia	LTR	2148291
chr5:6976445..6982687	pass	motif:TGTA	TSD:ACACT	6976440..6976444	6982688..6982692	IN:6976729..6982402	0.9719	-	unknown	LTR	2043500
chr5:7010988..7015813	pass	motif:TACA	TSD:TGTTC	7010983..7010987	7015814..7015818	IN:7011135..7015666	0.9184	+	unknown	LTR	6173300
chr5:7214545..7220687	pass	motif:TACA	TSD:TTGTC	7214540..7214544	7220688..7220692	IN:7214708..7220524	0.9755	+	unknown	LTR	1782166
chr5:7382626..7387625	pass	motif:TGCA	TSD:ATTTG	7382621..7382625	7387626..7387630	IN:7383594..7386659	0.9845	+	Gypsy	LTR	1120780
chr5:7462893..7468760	pass	motif:TGCA	TSD:ATTAT	7462888..7462892	7468761..7468765	IN:7463103..7468550	0.9617	-	unknown	LTR	2806337
chr5:7644385..7657409	pass	motif:TGCA	TSD:AAAAC	7644380..7644384	7657410..7657414	IN:7644705..7657081	0.9308	+	unknown	LTR	5184575
chr5:7668142..7672852	pass	motif:TACA	TSD:ATTTC	7668137..7668141	7672853..7672857	IN:7668269..7672725	0.9528	+	Copia	LTR	3485535
chr5:7783622..7790971	pass	motif:TGCA	TSD:TCCTC	7783617..7783621	7790972..7790976	IN:7783779..7790814	0.949	+	unknown	LTR	3769233
chr5:7868227..7872593	pass	motif:TGCA	TSD:ATTCC	7868222..7868226	7872594..7872598	IN:7868454..7872366	0.9648	+	unknown	LTR	2578365
chr5:8009937..8016194	pass	motif:TGCA	TSD:ATTTG	8009932..8009936	8016195..8016199	IN:8010138..8015993	0.97	-	Copia	LTR	2186884
chr5:8206182..8211656	pass	motif:TGCA	TSD:GCATT	8206177..8206181	8211657..8211661	IN:8207038..8210800	0.9544	-	unknown	LTR	3357378
chr5:8278142..8281744	pass	motif:TGCA	TSD:GTTTG	8278137..8278141	8281745..8281749	IN:8278899..8280989	0.9868	-	Copia	LTR	954525
chr5:8306298..8317209	pass	motif:TGCA	TSD:AAGT	8306294..8306297	8317210..8317213	IN:8308060..8315447	0.971	-	Gypsy	LTR	2109623
chr5:8412565..8418498	pass	motif:TGCA	TSD:AATTA	8412560..8412564	8418499..8418503	IN:8412774..8418289	0.9665	-	unknown	LTR	2447401
chr5:8642941..8653278	pass	motif:TGCA	TSD:CCATG	8642936..8642940	8653279..8653283	IN:8644841..8651391	0.9739	+	Gypsy	LTR	1899966
chr5:8720947..8724564	pass	motif:TGCA	TSD:TATT	8720943..8720946	8724565..8724568	IN:8721211..8724299	0.9697	?	unknown	NA	2209439
chr5:8761426..8767885	pass	motif:TGCA	TSD:TTATG	8761421..8761425	8767886..8767890	IN:8762352..8766961	0.9459	+	Gypsy	LTR	4011730
chr5:8967380..8972214	pass	motif:TGCA	TSD:TTAAC	8967375..8967379	8972215..8972219	IN:8967752..8971831	0.9516	+	Copia	LTR	3572760
chr5:9003201..9007150	pass	motif:TGCA	TSD:ATATA	9003196..9003200	9007151..9007155	IN:9003768..9006597	0.963	+	unknown	LTR	2707905
chr5:9124358..9130871	pass	motif:TGCA	TSD:AATCA	9124353..9124357	9130872..9130876	IN:9125587..9129646	0.978	+	Gypsy	LTR	1597935
chr5:9162512..9167411	pass	motif:TGCA	TSD:CATAC	9162507..9162511	9167412..9167416	IN:9162745..9167175	0.9442	-	unknown	LTR	4141324
chr5:9222318..9230009	pass	motif:TGCA	TSD:TGAGC	9222313..9222317	9230010..9230014	IN:9222591..9229738	0.9815	-	Gypsy	LTR	1334350
chr5:9301004..9305856	pass	motif:TGCA	TSD:ATACA	9300999..9301003	9305857..9305861	IN:9301769..9305091	0.9542	-	Gypsy	LTR	3376445
chr5:9347108..9352282	pass	motif:TGCA	TSD:ATCCA	9347103..9347107	9352283..9352287	IN:9347581..9351809	0.9705	+	unknown	LTR	2152379
chr5:9672442..9676652	pass	motif:TGCA	TSD:TGAT	9672438..9672441	9676653..9676656	IN:9672800..9676294	0.9609	?	unknown	NA	2868766
chr5:9796166..9805089	pass	motif:TGCA	TSD:GACAG	9796161..9796165	9805090..9805094	IN:9797596..9803647	0.9741	-	Gypsy	LTR	1880783
chr5:9913260..9919671	pass	motif:TGCA	TSD:GTTTT	9913255..9913259	9919672..9919676	IN:9913489..9919442	0.9869	+	unknown	LTR	944014
chr5:9925711..9930513	pass	motif:TGTA	TSD:CTCAT	9925706..9925710	9930514..9930518	IN:9925992..9930232	0.9893	+	unknown	LTR	768065
chr5:10037929..10046883	pass	motif:TGCA	TSD:ATGCC	10037924..10037928	10046884..10046888	IN:10039367..10045434	0.9672	-	Gypsy	LTR	2392100
chr5:10072103..10077838	pass	motif:TGCA	TSD:TTAAT	10072098..10072102	10077839..10077843	IN:10072258..10077674	0.929	?	unknown	NA	5325238
chr5:10600665..10606245	pass	motif:TGCA	TSD:AATTG	10600660..10600664	10606246..10606250	IN:10601514..10605397	0.9706	-	Gypsy	LTR	2145722
chr5:10611291..10617786	pass	motif:TGCA	TSD:GGCCA	10611286..10611290	10617787..10617791	IN:10612193..10616884	0.9767	-	Gypsy	LTR	1689326
chr5:10740720..10745628	pass	motif:TACA	TSD:CCGAG	10740715..10740719	10745629..10745633	IN:10740974..10745374	0.9646	-	unknown	LTR	2592664
chr5:10763661..10773270	pass	motif:TGCA	TSD:TGGCT	10763656..10763660	10773271..10773275	IN:10765115..10771819	0.9635	?	unknown	NA	2674700
chr5:10884128..10887314	pass	motif:TGCA	TSD:GTAG	10884124..10884127	10887315..10887318	IN:10884624..10886819	0.9636	?	unknown	NA	2662492
chr5:10942836..10950269	pass	motif:TGCA	TSD:GTTCA	10942831..10942835	10950270..10950274	IN:10944534..10948570	0.9823	+	Gypsy	LTR	1277850
chr5:11135112..11142078	pass	motif:TGCA	TSD:TGAAG	11135107..11135111	11142079..11142083	IN:11136319..11140872	0.9627	-	Gypsy	LTR	2736171
chr5:11224964..11239384	pass	motif:TGCA	TSD:GACAC	11224959..11224963	11239385..11239389	IN:11226710..11237638	0.9742	+	Gypsy	LTR	1873312
chr5:11527174..11532623	pass	motif:TACA	TSD:AAACG	11527169..11527173	11532624..11532628	IN:11527615..11532182	0.9796	-	Copia	LTR	1477929
chr5:11604144..11617956	pass	motif:TGCA	TSD:CTTAT	11604139..11604143	11617957..11617961	IN:11604824..11617275	0.9471	-	unknown	LTR	3915628
chr5:11710092..11714405	pass	motif:TATA	TSD:GTTTG	11710087..11710091	11714406..11714410	IN:11710277..11714220	0.9459	-	Copia	LTR	4007191
chr5:11761193..11768160	pass	motif:TGCA	TSD:TTGGT	11761188..11761192	11768161..11768165	IN:11762389..11766966	0.9791	+	Gypsy	LTR	1516854
chr5:11956142..11961869	pass	motif:TGCA	TSD:GTTTG	11956137..11956141	11961870..11961874	IN:11956990..11961021	0.9741	-	unknown	LTR	1885903
chr5:12112869..12121207	pass	motif:TGCA	TSD:TATCA	12112864..12112868	12121208..12121212	IN:12114054..12120021	0.9781	-	Gypsy	LTR	1590597
chr5:12215992..12222342	pass	motif:TGCA	TSD:TCTAC	12215987..12215991	12222343..12222347	IN:12216364..12221972	0.9568	-	Gypsy	LTR	3181437
chr5:12538111..12544271	pass	motif:TGCA	TSD:CAAAT	12538106..12538110	12544272..12544276	IN:12538320..12544062	0.9809	+	unknown	LTR	1384801
chr5:13140123..13151718	pass	motif:TGCA	TSD:AAACG	13140118..13140122	13151719..13151723	IN:13140491..13151350	0.9538	+	Gypsy	LTR	3405701
chr5:13220539..13225455	pass	motif:TACA	TSD:TATCA	13220534..13220538	13225456..13225460	IN:13220710..13225284	0.9649	+	unknown	LTR	2566793
chr5:13228333..13234507	pass	motif:TGCA	TSD:GTGTT	13228328..13228332	13234508..13234512	IN:13228542..13234298	0.9761	-	unknown	LTR	1736659
chr5:13396338..13398493	pass	motif:TGCA	TSD:CTATG	13396333..13396337	13398494..13398498	IN:13396481..13398350	0.9161	+	Copia	LTR	6356681
chr5:13935555..13940851	pass	motif:TGCA	TSD:CTAAA	13935550..13935554	13940852..13940856	IN:13935724..13940682	0.9763	+	unknown	LTR	1717871
chr5:14166988..14171862	pass	motif:TGCA	TSD:TACAC	14166983..14166987	14171863..14171867	IN:14167398..14171452	0.9829	+	unknown	LTR	1233603
chr5:14184032..14188778	pass	motif:TGCA	TSD:AAAGA	14184027..14184031	14188779..14188783	IN:14184748..14188066	0.9367	-	Gypsy	LTR	4723008
chr5:14278570..14291748	pass	motif:TGCA	TSD:GAGTG	14278565..14278569	14291749..14291753	IN:14279847..14290485	0.9905	-	Gypsy	LTR	683537
chr5:14579944..14586536	pass	motif:TGCA	TSD:TAACT	14579939..14579943	14586537..14586541	IN:14580811..14585669	0.9539	?	unknown	NA	3401167
chr5:14771348..14777586	pass	motif:TGCA	TSD:AAAAT	14771343..14771347	14777587..14777591	IN:14771544..14777387	0.9694	+	unknown	LTR	2232475
chr5:14961876..14968746	pass	motif:TGCA	TSD:ATTA	14961872..14961875	14968747..14968750	IN:14963052..14967555	0.9838	+	Gypsy	LTR	1168651
chr5:15093371..15097247	pass	motif:TGCA	TSD:CAAAC	15093366..15093370	15097248..15097252	IN:15094554..15096015	0.00914	?	unknown	NA	NA
chr5:15305680..15320463	pass	motif:TGCA	TSD:ATCTT	15305675..15305679	15320464..15320468	IN:15305947..15320196	0.9179	?	Gypsy	LTR	6209955
chr5:15337238..15343642	pass	motif:TGCA	TSD:TAGTT	15337233..15337237	15343643..15343647	IN:15337556..15343324	0.9906	-	Gypsy	LTR	678126
chr5:15592152..15603923	pass	motif:TGCA	TSD:AAAA	15592148..15592151	15603924..15603927	IN:15593815..15602248	0.9874	-	Gypsy	LTR	910213
chr5:15836640..15842300	pass	motif:TGCA	TSD:ATTAA	15836635..15836639	15842301..15842305	IN:15838423..15840522	0.9899	?	unknown	NA	728877
chr5:15909196..15918529	pass	motif:TGCA	TSD:CAGTT	15909191..15909195	15918530..15918534	IN:15910074..15917652	0.9726	-	Copia	LTR	1991262
chr5:16121424..16126627	pass	motif:TGCA	TSD:GAAGA	16121419..16121423	16126628..16126632	IN:16121694..16126357	0.9815	+	Gypsy	LTR	1339357
chr5:16356387..16363549	pass	motif:TGCA	TSD:TCCAA	16356382..16356386	16363550..16363554	IN:16357573..16362349	0.9831	+	Gypsy	LTR	1220354
chr5:16799566..16805878	pass	motif:TGAC	TSD:AAAAA	16799561..16799565	16805879..16805883	IN:16799796..16805648	0.9524	+	unknown	LTR	3514144
chr5:17428858..17432061	pass	motif:TGCA	TSD:GTTAG	17428853..17428857	17432062..17432066	IN:17429180..17431739	0.00969	?	unknown	NA	NA
chr5:17540612..17549380	pass	motif:TGCA	TSD:GAACA	17540607..17540611	17549381..17549385	IN:17541485..17548507	0.9473	-	Gypsy	LTR	3902446
chr5:17607219..17621037	pass	motif:TGCA	TSD:TATCA	17607214..17607218	17621038..17621042	IN:17608368..17619877	0.9584	?	Gypsy	LTR	3053712
chr5:17632548..17641929	pass	motif:TGCA	TSD:CTCCT	17632540..17632544	17641930..17641934	IN:17632972..17641505	0.9501	-	Gypsy	LTR	3686954
chr5:17661970..17674551	pass	motif:TGCA	TSD:TTCA	17661966..17661969	17674552..17674555	IN:17663137..17673388	0.951	-	Gypsy	LTR	3615827
chr5:17677234..17683136	pass	motif:TGCA	TSD:CACCA	17677229..17677233	17683137..17683141	IN:17677853..17682517	0.9853	-	Copia	LTR	1060854
chr5:17724766..17729448	pass	motif:TACA	TSD:CATAA	17724761..17724765	17729449..17729453	IN:17724888..17729326	0.9344	+	unknown	LTR	4901356
chr5:17956108..17960745	pass	motif:TGTA	TSD:TAACC	17956103..17956107	17960746..17960750	IN:17956381..17960472	0.967	-	Copia	LTR	2408117
chr5:18092624..18100480	pass	motif:TGCA	TSD:GATAC	18092619..18092623	18100481..18100485	IN:18093095..18100008	0.9766	+	Gypsy	LTR	1698375
chr5:18307839..18313764	pass	motif:TGCA	TSD:AATAA	18307834..18307838	18313765..18313769	IN:18308258..18313345	0.981	-	Copia	LTR	1378122
chr5:18552886..18559555	pass	motif:TGCA	TSD:AAGAA	18552881..18552885	18559556..18559560	IN:18553116..18559325	0.9565	-	unknown	LTR	3199250
chr5:19052837..19057636	pass	motif:TACA	TSD:TTTGT	19052832..19052836	19057637..19057641	IN:19053000..19057473	0.9816	-	unknown	LTR	1331029
chr5:19160679..19167236	pass	motif:TGCA	TSD:ATATT	19160674..19160678	19167237..19167241	IN:19160909..19167006	0.9957	-	unknown	LTR	311463
chr5:19351473..19358399	pass	motif:TGCA	TSD:AAACC	19351468..19351472	19358400..19358404	IN:19352666..19357228	0.00966	+	Gypsy	LTR	NA
chr5:19602215..19609857	pass	motif:TGCA	TSD:TTTGC	19602210..19602214	19609858..19609862	IN:19602583..19609497	0.9333	+	Gypsy	LTR	4987006
chr5:19817605..19827731	pass	motif:TGCA	TSD:TTTGT	19817600..19817604	19827732..19827736	IN:19818132..19827191	0.9791	+	Gypsy	LTR	1514976
chr5:19847114..19852055	pass	motif:TATA	TSD:TGGTT	19847109..19847113	19852056..19852060	IN:19847283..19851886	0.9586	-	unknown	LTR	3043414
chr5:19870562..19875510	pass	motif:TATA	TSD:AATAT	19870557..19870561	19875511..19875515	IN:19870759..19875314	0.9796	+	unknown	LTR	1477925
chr5:20249834..20255382	pass	motif:TGCA	TSD:ATTTG	20249829..20249833	20255383..20255387	IN:20249987..20255229	0.9216	?	unknown	NA	5917330
chr5:20668347..20674748	pass	motif:TGCA	TSD:GTCTT	20668342..20668346	20674749..20674753	IN:20669243..20673852	0.9777	?	unknown	NA	1616769
chr5:21248481..21256402	pass	motif:TGCA	TSD:ACCAC	21248476..21248480	21256403..21256407	IN:21249006..21255876	0.96	+	Copia	LTR	2936170
chr5:21364899..21371226	pass	motif:TGCA	TSD:AAGAG	21364894..21364898	21371227..21371231	IN:21365096..21371029	0.9594	+	unknown	LTR	2982139
chr5:21406473..21411153	pass	motif:TGCA	TSD:GATTT	21406468..21406472	21411154..21411158	IN:21406739..21410891	0.9618	+	Copia	LTR	2798095
chr5:21632285..21634328	pass	motif:TGCA	TSD:AAATG	21632280..21632284	21634329..21634333	IN:21632446..21634167	0.9689	?	unknown	NA	2265524
chr5:21717198..21721891	pass	motif:TGGA	TSD:TAGTC	21717193..21717197	21721892..21721896	IN:21717463..21721626	0.9849	+	Copia	LTR	1089160
chr5:21736080..21748636	pass	motif:TGCA	TSD:CAAAT	21736075..21736079	21748637..21748641	IN:21736520..21748197	0.9682	+	Gypsy	LTR	2322336
chr5:21974931..21979838	pass	motif:TACA	TSD:AAATA	21974926..21974930	21979839..21979843	IN:21975100..21979669	0.9527	+	unknown	LTR	3492663
chr5:22167380..22170710	pass	motif:TGCA	TSD:TACAT	22167375..22167379	22170711..22170715	IN:22167751..22170339	0.9677	?	unknown	NA	2355172
chr5:22614936..22619100	pass	motif:TGCA	TSD:CCGTG	22614931..22614935	22619101..22619105	IN:22616120..22617925	0.9753	-	Gypsy	LTR	1795680
chr5:23242502..23248505	pass	motif:TGCA	TSD:AGAAT	23242497..23242501	23248506..23248510	IN:23242699..23248308	0.9645	+	unknown	LTR	2600156
chr5:23603191..23608240	pass	motif:TGCA	TSD:AGAAG	23603183..23603187	23608241..23608245	IN:23603571..23607860	0.9416	-	unknown	LTR	4339361
chr5:23669485..23674403	pass	motif:TATA	TSD:AAATA	23669480..23669484	23674404..23674408	IN:23669671..23674217	0.9624	-	unknown	LTR	2757949
chr5:23770670..23775437	pass	motif:TGCA	TSD:TTTTC	23770665..23770669	23775438..23775442	IN:23770819..23775289	1	-	unknown	LTR	0
chr5:24844350..24848998	pass	motif:TGCA	TSD:ATGCT	24844345..24844349	24848999..24849003	IN:24844501..24848850	0.9527	+	unknown	LTR	3489623
chr5:26244828..26253720	pass	motif:TGCA	TSD:GTCAT	26244823..26244827	26253721..26253725	IN:26247612..26250933	0.9806	+	Copia	LTR	1404207
chr5:27047552..27054927	pass	motif:TGCA	TSD:CTTT	27047548..27047551	27054928..27054931	IN:27048332..27054145	0.9346	?	unknown	NA	4891282
chr6:228074..232710	pass	motif:TGCA	TSD:TGTTC	228069..228073	232711..232715	IN:228511..232273	0.9886	+	Copia	LTR	823557
chr6:592020..598911	pass	motif:TGCA	TSD:CTAAC	592015..592019	598912..598916	IN:592952..597987	0.9685	-	unknown	LTR	2297687
chr6:606370..612019	pass	motif:TGCA	TSD:TCACA	606365..606369	612020..612024	IN:606577..611812	0.9275	-	Copia	LTR	5443381
chr6:1944223..1949473	pass	motif:TGCA	TSD:CTATG	1944218..1944222	1949474..1949478	IN:1944620..1949076	0.9647	+	Gypsy	LTR	2580022
chr6:2418408..2422707	pass	motif:TGCA	TSD:AAAAC	2418403..2418407	2422708..2422712	IN:2418774..2422339	0.8937	+	Gypsy	LTR	8185126
chr6:2573498..2579875	pass	motif:TGCA	TSD:TTATT	2573493..2573497	2579876..2579880	IN:2573726..2579645	0.9868	-	unknown	LTR	948192
chr6:3998651..4003456	pass	motif:TGCA	TSD:GACAC	3998646..3998650	4003457..4003461	IN:3998958..4003149	0.9642	-	Copia	LTR	2622483
chr6:5823516..5830198	pass	motif:TGTA	TSD:CCCTC	5823511..5823515	5830199..5830203	IN:5824122..5829594	0.9868	-	Copia	LTR	954526
chr6:6052424..6065120	pass	motif:TGCA	TSD:ATTTG	6052419..6052423	6065121..6065125	IN:6052895..6064648	0.9576	-	Gypsy	LTR	3115504
chr6:6974363..6977964	pass	motif:TGCA	TSD:TAGT	6974359..6974362	6977965..6977968	IN:6975119..6977207	0.959	-	Copia	LTR	3012055
chr6:7243982..7248819	pass	motif:TATA	TSD:AAGAC	7243977..7243981	7248820..7248824	IN:7244157..7248644	0.9657	+	unknown	LTR	2506734
chr6:7625502..7630365	pass	motif:TGCA	TSD:GTTTC	7625497..7625501	7630366..7630370	IN:7625660..7630207	0.9747	+	Copia	LTR	1839550
chr6:7741676..7754254	pass	motif:TGCA	TSD:AAGAA	7741671..7741675	7754255..7754259	IN:7742117..7753813	0.9728	+	Gypsy	LTR	1979768
chr6:8217521..8222920	pass	motif:TGCA	TSD:TTAAA	8217516..8217520	8222921..8222925	IN:8217949..8222492	0.972	+	unknown	LTR	2041069
chr6:9029843..9039833	pass	motif:TGCA	TSD:CTACC	9029838..9029842	9039834..9039838	IN:9030257..9039419	0.9686	+	Gypsy	LTR	2291230
chr6:9113360..9116036	pass	motif:TGCA	TSD:GAAAT	9113355..9113359	9116037..9116041	IN:9113695..9115701	0.9791	?	unknown	NA	1513730
chr6:9386655..9390632	pass	motif:TGCA	TSD:CTAAT	9386650..9386654	9390633..9390637	IN:9387120..9390168	0.9806	-	Gypsy	LTR	1403705
chr6:9439744..9446300	pass	motif:TGCA	TSD:TGTGT	9439739..9439743	9446301..9446305	IN:9440132..9445913	0.9536	-	Gypsy	LTR	3420603
chr6:9969812..9974998	pass	motif:TGCA	TSD:TTAGT	9969807..9969811	9974999..9975003	IN:9970089..9974721	0.9819	+	Gypsy	LTR	1305093
chr6:10134539..10139916	pass	motif:TGTA	TSD:GTATA	10134534..10134538	10139917..10139921	IN:10134898..10139557	0.9638	+	Gypsy	LTR	2651073
chr6:10286487..10291609	pass	motif:TGCA	TSD:CACCA	10286482..10286486	10291610..10291614	IN:10286865..10291231	0.9603	-	Gypsy	LTR	2912200
chr6:10438082..10445253	pass	motif:TGCA	TSD:ATCAT	10438077..10438081	10445254..10445258	IN:10439277..10444070	0.9856	+	Gypsy	LTR	1036409
chr6:10762872..10766019	pass	motif:TATA	TSD:TTGTA	10762867..10762871	10766020..10766024	IN:10763068..10765822	0.9796	-	unknown	LTR	1477925
chr6:10874946..10881370	pass	motif:TGCA	TSD:AATTC	10874941..10874945	10881371..10881375	IN:10875175..10881141	0.9651	-	unknown	LTR	2555295
chr6:10939660..10948243	pass	motif:TGCA	TSD:AAATC	10939655..10939659	10948244..10948248	IN:10940900..10947004	0.975	-	Gypsy	LTR	1817652
chr6:10997782..11004173	pass	motif:TGCA	TSD:AGAAT	10997777..10997781	11004174..11004178	IN:10998011..11003944	0.9869	+	unknown	LTR	944014
chr6:11017368..11026113	pass	motif:TGCA	TSD:TGGTC	11017363..11017367	11026114..11026118	IN:11017922..11025560	0.9729	-	Copia	LTR	1973386
chr6:11106727..11111529	pass	motif:TACA	TSD:GTCCG	11106722..11106726	11111530..11111534	IN:11107029..11111227	0.957	+	unknown	LTR	3166518
chr6:11135985..11139245	pass	motif:TGCA	TSD:TGCTG	11135980..11135984	11139246..11139250	IN:11136413..11138817	0.993	?	unknown	NA	503022
chr6:11174837..11181272	pass	motif:TGCA	TSD:AAAAG	11174832..11174836	11181273..11181277	IN:11175067..11181042	0.9913	+	unknown	LTR	624750
chr6:11235409..11240711	pass	motif:TATA	TSD:CTAGA	11235404..11235408	11240712..11240716	IN:11235603..11240517	0.9948	+	unknown	LTR	369458
chr6:11288676..11301272	pass	motif:TGCA	TSD:AAAAT	11288671..11288675	11301273..11301277	IN:11289148..11300799	0.9619	+	Gypsy	LTR	2789586
chr6:11399144..11407646	pass	motif:TGCA	TSD:AACAG	11399139..11399143	11407647..11407651	IN:11400330..11406459	0.9661	-	Gypsy	LTR	2475598
chr6:11421698..11429388	pass	motif:TGCA	TSD:GGAGT	11421693..11421697	11429389..11429393	IN:11423043..11428043	0.971	+	Gypsy	LTR	2110652
chr6:11473488..11479995	pass	motif:TGCA	TSD:TGATA	11473483..11473487	11479996..11480000	IN:11473727..11479756	0.9665	-	unknown	LTR	2445904
chr6:11514031..11524087	pass	motif:TGCA	TSD:CAAAG	11514026..11514030	11524088..11524092	IN:11515472..11522645	0.9847	+	Gypsy	LTR	1101765
chr6:11543787..11548875	pass	motif:TGCA	TSD:ACTAT	11543782..11543786	11548876..11548880	IN:11544277..11548385	0.9653	-	unknown	LTR	2537273
chr6:11648522..11654818	pass	motif:TGCA	TSD:AAAAA	11648517..11648521	11654819..11654823	IN:11648730..11654610	0.9369	-	unknown	LTR	4708616
chr6:11709784..11714624	pass	motif:TGCA	TSD:TGGAT	11709779..11709783	11714625..11714629	IN:11709957..11714451	0.9884	+	unknown	LTR	832194
chr6:11889294..11894185	pass	motif:TACA	TSD:GATAC	11889289..11889293	11894186..11894190	IN:11889456..11894023	0.9938	-	Copia	LTR	442740
chr6:11913451..11922310	pass	motif:TGCA	TSD:ATCCT	11913446..11913450	11922311..11922315	IN:11915095..11920653	0.9933	+	Gypsy	LTR	480071
chr6:11940728..11944305	pass	motif:TGCA	TSD:ATTGA	11940723..11940727	11944306..11944310	IN:11941484..11943549	0.9789	-	Copia	LTR	1531406
chr6:12091373..12096894	pass	motif:TGCA	TSD:AGAAT	12091368..12091372	12096895..12096899	IN:12091811..12096456	0.9817	-	Gypsy	LTR	1320774
chr6:12276464..12279261	pass	motif:TGCA	TSD:TTGTT	12276459..12276463	12279262..12279266	IN:12277221..12278504	0.9842	?	unknown	NA	1142899
chr6:12355010..12359968	pass	motif:TATA	TSD:AAAAC	12355005..12355009	12359969..12359973	IN:12355207..12359771	0.9898	-	unknown	LTR	730114
chr6:12451586..12456150	pass	motif:TGCA	TSD:CAGAA	12451581..12451585	12456151..12456155	IN:12451820..12455916	0.9786	+	unknown	LTR	1548419
chr6:12674706..12679149	pass	motif:TATA	TSD:CTTTG	12674701..12674705	12679150..12679154	IN:12674884..12678971	0.9607	+	unknown	LTR	2885325
chr6:12875752..12880022	pass	motif:TGTA	TSD:TCGAA	12875747..12875751	12880023..12880027	IN:12876053..12879721	0.9701	+	Copia	LTR	2179477
chr6:13078166..13082928	pass	motif:TGCA	TSD:GTCGT	13078161..13078165	13082929..13082933	IN:13078881..13082213	0.9692	+	Gypsy	LTR	2244159
chr6:13306547..13311325	pass	motif:TGTA	TSD:AATAA	13306542..13306546	13311326..13311330	IN:13306827..13311045	0.9821	-	Copia	LTR	1290944
chr6:13559965..13563525	pass	motif:TGCA	TSD:ATTTG	13559960..13559964	13563526..13563530	IN:13560723..13562767	0.971	+	Copia	LTR	2114296
chr6:13705724..13710946	pass	motif:TGCA	TSD:TAAAT	13705719..13705723	13710947..13710951	IN:13706037..13710633	0.9712	+	Gypsy	LTR	2094255
chr6:13805109..13810628	pass	motif:TGCA	TSD:TTTTC	13805104..13805108	13810629..13810633	IN:13805536..13810201	0.9578	-	Gypsy	LTR	3098956
chr6:13820153..13824876	pass	motif:TGTA	TSD:CTTGC	13820148..13820152	13824877..13824881	IN:13820453..13824576	0.99	+	Copia	LTR	719090
chr6:13979682..13985221	pass	motif:TGCA	TSD:ACGCC	13979677..13979681	13985222..13985226	IN:13980265..13984635	0.9589	-	Copia	LTR	3018918
chr6:14253336..14258157	pass	motif:TGCA	TSD:GTTCA	14253331..14253335	14258158..14258162	IN:14253515..14257978	0.9888	-	unknown	LTR	804086
chr6:14880394..14887442	pass	motif:TGCA	TSD:TATCA	14880389..14880393	14887443..14887447	IN:14881579..14886248	0.973	-	Gypsy	LTR	1964458
chr6:14987915..14992467	pass	motif:TGCA	TSD:CATAC	14987910..14987914	14992468..14992472	IN:14988068..14992314	0.9804	-	unknown	LTR	1419197
chr6:15021372..15027681	pass	motif:TGCA	TSD:GAAAA	15021367..15021371	15027682..15027686	IN:15021598..15027455	0.9823	+	unknown	LTR	1279380
chr6:15105890..15113688	pass	motif:TGCA	TSD:ATTCT	15105885..15105889	15113689..15113693	IN:15107096..15112487	0.9709	+	Gypsy	LTR	2123125
chr6:15144993..15153737	pass	motif:TGCA	TSD:ACTAT	15144988..15144992	15153738..15153742	IN:15146230..15152499	0.9822	+	Gypsy	LTR	1284604
chr6:15365137..15372653	pass	motif:TGCA	TSD:GCGCC	15365132..15365136	15372654..15372658	IN:15366587..15371205	0.9544	-	Gypsy	LTR	3358865
chr6:15537341..15544254	pass	motif:TGCA	TSD:ATGGC	15537336..15537340	15544255..15544259	IN:15538971..15542623	0.9742	-	Gypsy	LTR	1871685
chr6:15552543..15564807	pass	motif:TGCA	TSD:TTTAT	15552538..15552542	15564808..15564812	IN:15554100..15563253	0.9595	+	Copia	LTR	2976963
chr6:15665739..15675930	pass	motif:TGCA	TSD:GATGT	15665734..15665738	15675931..15675935	IN:15667194..15674474	0.9746	-	Gypsy	LTR	1847906
chr6:15695903..15702819	pass	motif:TGCA	TSD:ACATA	15695898..15695902	15702820..15702824	IN:15696083..15702639	0.9556	+	unknown	LTR	3272540
chr6:15741517..15750589	pass	motif:TATA	TSD:TCAAT	15741512..15741516	15750590..15750594	IN:15741861..15750245	0.971	+	Gypsy	LTR	2111472
chr6:16165102..16171997	pass	motif:TGTA	TSD:ATGGC	16165097..16165101	16171998..16172002	IN:16166288..16170811	0.9797	-	Gypsy	LTR	1466541
chr6:16202407..16210127	pass	motif:TGCA	TSD:GGCTA	16202402..16202406	16210128..16210132	IN:16203351..16209181	0.946	-	Gypsy	LTR	4005023
chr6:16295627..16299988	pass	motif:TACA	TSD:AAAAT	16295622..16295626	16299989..16299993	IN:16295942..16299673	0.9905	?	unknown	NA	684626
chr6:16332478..16338187	pass	motif:TGCA	TSD:GAATC	16332473..16332477	16338188..16338192	IN:16332920..16337746	0.9659	+	Gypsy	LTR	2492138
chr6:16342426..16344983	pass	motif:TGCA	TSD:ACAA	16342422..16342425	16344984..16344987	IN:16342604..16344805	0.9438	-	unknown	LTR	4171090
chr6:16404349..16414539	pass	motif:TGCA	TSD:GAAAT	16404344..16404348	16414540..16414544	IN:16405814..16413078	0.9677	+	Gypsy	LTR	2356829
chr6:16483493..16489164	pass	motif:TGCA	TSD:CCTAC	16483488..16483492	16489165..16489169	IN:16485225..16487438	0.9623	-	Gypsy	LTR	2759827
chr6:16802042..16806855	pass	motif:TGCA	TSD:GTAGG	16802037..16802041	16806856..16806860	IN:16802283..16806614	0.9585	+	Copia	LTR	3048972
chr6:16855093..16860562	pass	motif:TGCA	TSD:ATTGC	16855088..16855092	16860563..16860567	IN:16855952..16859703	0.9826	+	Gypsy	LTR	1260560
chr6:17545140..17552349	pass	motif:TGCA	TSD:GTAAT	17545135..17545139	17552350..17552354	IN:17546348..17551143	0.9718	+	Gypsy	LTR	2052562
chr6:17643708..17648747	pass	motif:TGCA	TSD:CATAG	17643703..17643707	17648748..17648752	IN:17643996..17648458	0.9618	+	Gypsy	LTR	2800087
chr6:18069704..18074473	pass	motif:TGCA	TSD:TGTTA	18069699..18069703	18074474..18074478	IN:18069933..18074244	0.9869	+	unknown	LTR	944014
chr6:18150868..18155862	pass	motif:TATA	TSD:GTTAG	18150863..18150867	18155863..18155867	IN:18151041..18155691	0.9474	-	unknown	LTR	3897807
chr6:18228102..18239580	pass	motif:TGCA	TSD:GTACT	18228097..18228101	18239581..18239585	IN:18229553..18238128	0.9655	-	Gypsy	LTR	2519684
chr6:18422545..18434889	pass	motif:TGCA	TSD:CATAT	18422540..18422544	18434890..18434894	IN:18422928..18434505	0.9582	-	Gypsy	LTR	3070284
chr6:18507413..18518995	pass	motif:TGCA	TSD:ATATC	18507408..18507412	18518996..18519000	IN:18507880..18518527	0.9807	-	Gypsy	LTR	1394566
chr6:18519275..18526422	pass	motif:TGCA	TSD:TATAT	18519268..18519272	18526423..18526427	IN:18520469..18525229	0.9664	+	Gypsy	LTR	2454327
chr6:18634862..18644099	pass	motif:TGCA	TSD:CCGTT	18634857..18634861	18644100..18644104	IN:18636433..18642516	0.9752	+	Gypsy	LTR	1803227
chr6:18656404..18665195	pass	motif:TGCA	TSD:TCTGA	18656399..18656403	18665196..18665200	IN:18657681..18663927	0.9689	+	Gypsy	LTR	2265152
chr6:18757551..18761194	pass	motif:TGCA	TSD:GTCGA	18757546..18757550	18761195..18761199	IN:18757700..18761045	0.9933	-	unknown	LTR	481543
chr6:18786999..18793950	pass	motif:TGCA	TSD:CACCT	18786994..18786998	18793951..18793955	IN:18788188..18792760	0.9765	-	Gypsy	LTR	1707602
chr6:18837846..18851679	pass	motif:TGCA	TSD:AGAT	18837842..18837845	18851680..18851683	IN:18838269..18851256	0.9787	-	Gypsy	LTR	1541736
chr6:18902576..18907643	pass	motif:TATA	TSD:TCTCC	18902571..18902575	18907644..18907648	IN:18902761..18907458	0.9838	+	unknown	LTR	1171011
chr6:18918828..18921789	pass	motif:TGCA	TSD:ATTCT	18918823..18918827	18921790..18921794	IN:18918960..18921658	0.9466	+	unknown	LTR	3959602
chr6:19184056..19186971	pass	motif:TGCA	TSD:GTGAG	19184051..19184055	19186972..19186976	IN:19184407..19186618	0.9683	-	Gypsy	LTR	2313543
chr6:19256235..19265918	pass	motif:TGCA	TSD:CCTAC	19256230..19256234	19265919..19265923	IN:19257461..19264693	0.9584	+	Gypsy	LTR	3059472
chr6:19410856..19419117	pass	motif:TGCA	TSD:CCTTG	19410851..19410855	19419118..19419122	IN:19411754..19418218	0.9688	+	Gypsy	LTR	2274797
chr6:19487429..19501755	pass	motif:TGCA	TSD:TCTGT	19487424..19487428	19501756..19501760	IN:19487797..19501387	0.9674	-	Gypsy	LTR	2381348
chr6:19608536..19611295	pass	motif:TGCA	TSD:GAGCA	19608531..19608535	19611296..19611300	IN:19608867..19610964	0.9698	+	Gypsy	LTR	2202627
chr6:19802415..19808722	pass	motif:TGCA	TSD:TATTA	19802410..19802414	19808723..19808727	IN:19802623..19808512	0.9904	+	unknown	LTR	691256
chr6:19810664..19812030	pass	motif:TGCA	TSD:CGTTT	19810659..19810663	19812031..19812035	IN:19810974..19811718	0.9065	?	unknown	NA	7137020
chr6:19913913..19922611	pass	motif:TGCA	TSD:TGGAT	19913908..19913912	19922612..19922616	IN:19915206..19921331	0.9628	+	Gypsy	LTR	2721865
chr6:20211505..20217842	pass	motif:TGCA	TSD:GCTTT	20211500..20211504	20217843..20217847	IN:20211703..20217644	0.9697	+	unknown	LTR	2209437
chr6:20299126..20304610	pass	motif:TACA	TSD:AGATC	20299121..20299125	20304611..20304615	IN:20299602..20304134	0.9916	-	unknown	LTR	603626
chr6:20452824..20459480	pass	motif:TGCA	TSD:ATAAT	20452819..20452823	20459481..20459485	IN:20453373..20458930	0.9655	-	Copia	LTR	2526174
chr6:20489780..20496407	pass	motif:TGCA	TSD:TCTAT	20489775..20489779	20496408..20496412	IN:20490976..20495210	0.9732	+	Gypsy	LTR	1946053
chr6:20688020..20693951	pass	motif:TGCA	TSD:GCTAT	20688015..20688019	20693952..20693956	IN:20688229..20693742	0.9617	-	Copia	LTR	2806354
chr6:20709824..20717234	pass	motif:TGCA	TSD:GATCT	20709819..20709823	20717235..20717239	IN:20710333..20716724	0.9607	-	unknown	LTR	2882827
chr6:20726948..20732029	pass	motif:TGCA	TSD:ACTAT	20726943..20726947	20732030..20732034	IN:20727318..20731659	0.9784	+	unknown	LTR	1567098
chr6:20902353..20907184	pass	motif:TGGA	TSD:GTTTT	20902348..20902352	20907185..20907189	IN:20902632..20906904	0.9857	+	Copia	LTR	1033983
chr6:21111152..21123016	pass	motif:TGCA	TSD:AGAGT	21111147..21111151	21123017..21123021	IN:21111439..21122727	0.9443	-	Gypsy	LTR	4137832
chr6:21112743..21119571	pass	motif:TGCA	TSD:GAGGG	21112738..21112742	21119572..21119576	IN:21113942..21118374	0.9799	-	Gypsy	LTR	1456573
chr6:21186896..21195961	pass	motif:TGCA	TSD:TTTAT	21186891..21186895	21195962..21195966	IN:21187322..21195535	0.9718	?	Gypsy	LTR	2050833
chr6:21290365..21293379	pass	motif:TGCA	TSD:AGCT	21290361..21290364	21293380..21293383	IN:21291116..21292626	0.9545	+	Gypsy	LTR	3353917
chr6:21373265..21379625	pass	motif:TGCA	TSD:GGATC	21373260..21373264	21379626..21379630	IN:21373473..21379417	0.9808	+	Copia	LTR	1391543
chr6:21417600..21424316	pass	motif:TGCA	TSD:AACA	21417596..21417599	21424317..21424320	IN:21418012..21423905	0.9684	-	Gypsy	LTR	2308321
chr6:21543914..21553987	pass	motif:TGCA	TSD:GCTGT	21543909..21543913	21553988..21553992	IN:21545368..21552533	0.9718	+	Gypsy	LTR	2052992
chr6:21604743..21608175	pass	motif:TGCA	TSD:GCTTC	21604738..21604742	21608176..21608180	IN:21605135..21607783	0.9362	?	unknown	NA	4760829
chr6:21610518..21616347	pass	motif:TACA	TSD:AAAAC	21610513..21610517	21616348..21616352	IN:21610835..21616023	0.9874	-	Copia	LTR	908974
chr6:21669994..21678106	pass	motif:TGCA	TSD:CGTTG	21669989..21669993	21678107..21678111	IN:21671548..21676552	0.9678	?	unknown	NA	2350515
chr6:22108254..22119629	pass	motif:TGCA	TSD:CTCAG	22108249..22108253	22119630..22119634	IN:22109449..22118433	0.9824	-	Gypsy	LTR	1271246
chr6:22272005..22277558	pass	motif:TGCA	TSD:CTACC	22272000..22272004	22277559..22277563	IN:22272345..22277218	0.9912	-	Gypsy	LTR	633987
chr6:22379676..22386026	pass	motif:TGCA	TSD:GTTTT	22379671..22379675	22386027..22386031	IN:22379874..22385828	1	+	Copia	LTR	0
chr6:22517653..22523154	pass	motif:TGCA	TSD:AGGCG	22517648..22517652	22523155..22523159	IN:22517804..22523003	0.9669	?	unknown	NA	2418979
chr6:22617990..22621411	pass	motif:TTAT	TSD:ATTTG	22617985..22617989	22621412..22621416	IN:22618287..22621114	0.9698	-	Copia	LTR	2201872
chr6:22727531..22734606	pass	motif:TGCA	TSD:ATCCT	22727526..22727530	22734607..22734611	IN:22728739..22733398	0.9744	-	Gypsy	LTR	1863540
chr6:22778887..22784237	pass	motif:TATA	TSD:ATACC	22778882..22778886	22784238..22784242	IN:22779088..22784036	0.99	-	unknown	LTR	715489
chr6:22801322..22807709	pass	motif:TGCA	TSD:AAAAT	22801317..22801321	22807710..22807714	IN:22801525..22807506	0.9557	-	unknown	LTR	3264227
chr6:22837186..22844137	pass	motif:TGCT	TSD:TATCA	22837181..22837185	22844138..22844142	IN:22838371..22842952	0.9738	-	Gypsy	LTR	1901962
chr6:22995501..23000728	pass	motif:TGCA	TSD:CTAAA	22995496..22995500	23000729..23000733	IN:22995963..23000266	0.9654	-	Copia	LTR	2532646
chr6:23019445..23024855	pass	motif:TGCA	TSD:CATCT	23019440..23019444	23024856..23024860	IN:23019814..23024486	0.9568	-	Gypsy	LTR	3181417
chr6:23036242..23042724	pass	motif:TGCA	TSD:AAATG	23036237..23036241	23042725..23042729	IN:23036448..23042516	0.9806	-	unknown	LTR	1405238
chr6:23048524..23051229	pass	motif:TGCA	TSD:TAAG	23048520..23048523	23051230..23051233	IN:23048644..23051109	0.9833	-	Gypsy	LTR	1203907
chr6:23167053..23177641	pass	motif:TGCA	TSD:ATAAG	23167048..23167052	23177642..23177646	IN:23167618..23177076	0.9841	-	Gypsy	LTR	1150058
chr6:23179982..23185997	pass	motif:TGCA	TSD:AAAAG	23179977..23179981	23185998..23186002	IN:23180192..23185788	0.9617	+	unknown	LTR	2806355
chr6:23270180..23276501	pass	motif:TGCA	TSD:TGATA	23270175..23270179	23276502..23276506	IN:23271369..23275312	0.9756	?	unknown	NA	1771117
chr6:23280352..23288558	pass	motif:TGCA	TSD:GAGAC	23280347..23280351	23288559..23288563	IN:23281230..23287680	0.9772	?	unknown	NA	1652297
chr6:23324519..23329876	pass	motif:TATA	TSD:ATTTT	23324514..23324518	23329877..23329881	IN:23324732..23329665	0.981	+	unknown	LTR	1371505
chr6:23394868..23400526	pass	motif:TGCA	TSD:TACAT	23394863..23394867	23400527..23400531	IN:23395079..23400316	0.9667	+	unknown	LTR	2435473
chr6:23462616..23469777	pass	motif:TGCA	TSD:TAATC	23462611..23462615	23469778..23469782	IN:23463832..23468567	0.9595	+	Gypsy	LTR	2973582
chr6:23578609..23582137	pass	motif:TGCA	TSD:TAGAC	23578604..23578608	23582138..23582142	IN:23579802..23580945	0.9798	+	Gypsy	LTR	1459052
chr6:23638705..23645650	pass	motif:TGCA	TSD:ACTCC	23638700..23638704	23645651..23645655	IN:23639905..23644449	0.9758	+	Gypsy	LTR	1754615
chr6:24070179..24078884	pass	motif:TGCA	TSD:GTTAC	24070174..24070178	24078885..24078889	IN:24070663..24078400	0.9566	+	Gypsy	LTR	3192439
chr6:24206495..24209581	pass	motif:TGCA	TSD:GAAAA	24206490..24206494	24209582..24209586	IN:24206755..24209321	0.9615	+	Gypsy	LTR	2820196
chr6:24354154..24359489	pass	motif:TGCA	TSD:TCAAT	24354149..24354153	24359490..24359494	IN:24354512..24359128	0.9721	-	Gypsy	LTR	2027540
chr6:24573151..24577742	pass	motif:TGCA	TSD:CATAT	24573146..24573150	24577743..24577747	IN:24573291..24577602	0.9357	-	unknown	LTR	4800673
chr6:24681804..24686617	pass	motif:TGCA	TSD:GGAGA	24681799..24681803	24686618..24686622	IN:24682225..24686197	0.9667	+	Gypsy	LTR	2435486
chr6:24716001..24724829	pass	motif:TGCA	TSD:ACGAC	24715996..24716000	24724830..24724834	IN:24716382..24724448	0.9528	-	Gypsy	LTR	3485552
chr6:25240131..25247555	pass	motif:TGCA	TSD:CCTAA	25240126..25240130	25247556..25247560	IN:25241698..25245996	0.9653	?	unknown	NA	2539746
chr6:25262294..25272300	pass	motif:TGCA	TSD:ACTAC	25262289..25262293	25272301..25272305	IN:25263751..25270848	0.9745	+	Gypsy	LTR	1851796
chr6:25305318..25316305	pass	motif:TGCA	TSD:ATCAT	25305313..25305317	25316306..25316310	IN:25307107..25314501	0.9849	-	Gypsy	LTR	1089009
chr6:25378278..25385994	pass	motif:TGCA	TSD:GGTTT	25378273..25378277	25385995..25385999	IN:25378422..25385843	0.9514	?	unknown	NA	3589878
chr6:25529134..25533994	pass	motif:TACA	TSD:TTTAG	25529129..25529133	25533995..25533999	IN:25529303..25533825	1	+	unknown	LTR	0
chr6:25662610..25667586	pass	motif:TGTA	TSD:TTATC	25662605..25662609	25667587..25667591	IN:25662909..25667288	0.9732	+	unknown	LTR	1952705
chr6:25939562..25945598	pass	motif:TGCA	TSD:GTTAA	25939557..25939561	25945599..25945603	IN:25939780..25945380	0.9771	-	unknown	LTR	1663850
chr6:25957924..25965719	pass	motif:TGCA	TSD:ACAAG	25957919..25957923	25965720..25965724	IN:25959495..25964146	0.9771	-	Gypsy	LTR	1661259
chr6:26199834..26204479	pass	motif:TACA	TSD:ATTTG	26199829..26199833	26204480..26204484	IN:26200203..26204110	0.9539	-	Copia	LTR	3396156
chr6:26242303..26254270	pass	motif:TGCA	TSD:TAAAG	26242298..26242302	26254271..26254275	IN:26243757..26252816	0.9718	-	Gypsy	LTR	2054422
chrUn:4338184..4343881	pass	motif:TGCA	TSD:TTAAT	4338179..4338183	4343882..4343886	IN:4339983..4342088	0.987	?	unknown	NA	934169
chrUn:5648600..5654251	pass	motif:TGCA	TSD:TTAAT	5648595..5648599	5654252..5654256	IN:5650378..5652476	0.9882	?	unknown	NA	851323
chrUn:5757741..5763389	pass	motif:TGCA	TSD:ATTAA	5757736..5757740	5763390..5763394	IN:5759516..5761614	0.9899	?	unknown	NA	729287
chrUn:6521321..6528298	pass	motif:TGCA	TSD:GGTAA	6521316..6521320	6528299..6528303	IN:6522189..6527438	0.9686	?	unknown	NA	2290808
chrUn:10251399..10256118	pass	motif:TGTA	TSD:CATGG	10251394..10251398	10256119..10256123	IN:10251518..10255999	0.9832	-	unknown	LTR	1214139
chrUn:10300431..10305127	pass	motif:TGTA	TSD:CATGG	10300426..10300430	10305128..10305132	IN:10300551..10305008	0.9832	-	unknown	LTR	1214135
chrUn:10426216..10430912	pass	motif:TGTA	TSD:CATGG	10426211..10426215	10430913..10430917	IN:10426335..10430793	0.9832	+	unknown	LTR	1214139
chrUn:10492298..10497253	pass	motif:TGTA	TSD:CATGG	10492293..10492297	10497254..10497258	IN:10492418..10497131	0.9832	-	unknown	LTR	1214135
chrUn:13316369..13326520	pass	motif:TGCA	TSD:CAACC	13316364..13316368	13326521..13326525	IN:13317838..13325062	0.9759	-	Gypsy	LTR	1750035
chrUn:14679628..14689843	pass	motif:TGCA	TSD:CAACC	14679623..14679627	14689844..14689848	IN:14681094..14688365	0.9759	+	Gypsy	LTR	1750042
chrUn:14888495..14894922	pass	motif:TGCA	TSD:AATTC	14888490..14888494	14894923..14894927	IN:14888724..14894693	0.9651	-	unknown	LTR	2555295
chrUn:14982089..14987521	pass	motif:TACA	TSD:TCAAG	14982084..14982088	14987522..14987526	IN:14982505..14987105	0.9736	+	unknown	LTR	1922831

## Sheet: Table S9
Table S9 Statistics of annotated non-coding RNAs
Type		Copy number	Average length (bp)	Total length (bp)	% of genome
miRNA		126	131	16533	0.007878
tRNA		2436	76	184332	0.087831
rRNA	rRNA	4771	166	790113	0.376477
	18S	101	1862	188063	0.089609
	28S	188	199	37352	0.017798
	5.8S	101	156	15769	0.007514
	5S	4381	125	548929	0.261556
snRNA	snRNA	1296	112	144621	0.06891
	CD-box	1125	107	120556	0.057443
	HACA-box	49	131	6416	0.003057
	splicing	120	145	17439	0.008309
	scaRNA	2	105	210	0.0001

## Sheet: Table S10
Table S10 The GO enrichment analysis of unique gene families of C. neglecta
GO_acc	term_type	Term	queryitem	querytotal	refitem	reftotal	pvalue	FDR
GO:0043043	P	peptide biosynthetic process	91	611	554	15309	2.6e-28	1.6e-25
GO:0043604	P	amide biosynthetic process	91	611	554	15309	2.6e-28	1.6e-25
GO:1901566	P	organonitrogen compound biosynthetic process	111	611	787	15309	5.5e-28	1.7e-25
GO:0006518	P	peptide metabolic process	92	611	572	15309	6.6e-28	1.7e-25
GO:0006412	P	translation	90	611	549	15309	5.6e-28	1.7e-25
GO:0043603	P	cellular amide metabolic process	92	611	574	15309	8.5e-28	1.8e-25
GO:1901564	P	organonitrogen compound metabolic process	122	611	992	15309	4.1e-25	7.5e-23
GO:0019684	P	photosynthesis, light reaction	24	611	66	15309	4.8e-17	7.8e-15
GO:0042549	P	photosystem II stabilization	13	611	16	15309	3.7e-16	4e-14
GO:0042548	P	regulation of photosynthesis, light reaction	13	611	16	15309	3.7e-16	4e-14
GO:0010109	P	regulation of photosynthesis	13	611	16	15309	3.7e-16	4e-14
GO:0043467	P	regulation of generation of precursor metabolites and energy	13	611	16	15309	3.7e-16	4e-14
GO:0015979	P	photosynthesis	30	611	137	15309	4.2e-14	4.2e-12
GO:0015985	P	energy coupled proton transport, down electrochemical gradient	19	611	52	15309	7.3e-14	6.2e-12
GO:0015986	P	ATP synthesis coupled proton transport	19	611	52	15309	7.3e-14	6.2e-12
GO:0006091	P	generation of precursor metabolites and energy	31	611	153	15309	1.5e-13	1.2e-11
GO:0006754	P	ATP biosynthetic process	19	611	54	15309	1.6e-13	1.2e-11
GO:0009206	P	purine ribonucleoside triphosphate biosynthetic process	19	611	59	15309	1e-12	6.2e-11
GO:0009201	P	ribonucleoside triphosphate biosynthetic process	19	611	59	15309	1e-12	6.2e-11
GO:0009142	P	nucleoside triphosphate biosynthetic process	19	611	59	15309	1e-12	6.2e-11
GO:0009145	P	purine nucleoside triphosphate biosynthetic process	19	611	59	15309	1e-12	6.2e-11
GO:0009127	P	purine nucleoside monophosphate biosynthetic process	19	611	63	15309	3.8e-12	2.1e-10
GO:0009168	P	purine ribonucleoside monophosphate biosynthetic process	19	611	63	15309	3.8e-12	2.1e-10
GO:0046034	P	ATP metabolic process	25	611	114	15309	4.8e-12	2.5e-10
GO:0046129	P	purine ribonucleoside biosynthetic process	19	611	64	15309	5.2e-12	2.6e-10
GO:0042451	P	purine nucleoside biosynthetic process	19	611	64	15309	5.2e-12	2.6e-10
GO:0009156	P	ribonucleoside monophosphate biosynthetic process	19	611	65	15309	7e-12	3.3e-10
GO:1902600	P	hydrogen ion transmembrane transport	20	611	73	15309	7.6e-12	3.5e-10
GO:0042455	P	ribonucleoside biosynthetic process	19	611	66	15309	9.5e-12	3.9e-10
GO:0009163	P	nucleoside biosynthetic process	19	611	66	15309	9.5e-12	3.9e-10
GO:1901659	P	glycosyl compound biosynthetic process	19	611	66	15309	9.5e-12	3.9e-10
GO:0009199	P	ribonucleoside triphosphate metabolic process	25	611	120	15309	1.6e-11	5.9e-10
GO:0009205	P	purine ribonucleoside triphosphate metabolic process	25	611	120	15309	1.6e-11	5.9e-10
GO:0009144	P	purine nucleoside triphosphate metabolic process	25	611	120	15309	1.6e-11	5.9e-10
GO:0009124	P	nucleoside monophosphate biosynthetic process	19	611	68	15309	1.7e-11	6.2e-10
GO:0009141	P	nucleoside triphosphate metabolic process	25	611	122	15309	2.3e-11	8.2e-10
GO:0009167	P	purine ribonucleoside monophosphate metabolic process	25	611	123	15309	2.8e-11	9.4e-10
GO:0009126	P	purine nucleoside monophosphate metabolic process	25	611	123	15309	2.8e-11	9.4e-10
GO:0009152	P	purine ribonucleotide biosynthetic process	19	611	71	15309	3.9e-11	1.3e-09
GO:0009161	P	ribonucleoside monophosphate metabolic process	25	611	125	15309	4e-11	1.3e-09
GO:0015992	P	proton transport	21	611	89	15309	5.2e-11	1.6e-09
GO:0006818	P	hydrogen transport	21	611	89	15309	5.2e-11	1.6e-09
GO:0006164	P	purine nucleotide biosynthetic process	19	611	73	15309	6.6e-11	1.9e-09
GO:0009260	P	ribonucleotide biosynthetic process	19	611	73	15309	6.6e-11	1.9e-09
GO:0046390	P	ribose phosphate biosynthetic process	19	611	73	15309	6.6e-11	1.9e-09
GO:0009123	P	nucleoside monophosphate metabolic process	25	611	128	15309	6.8e-11	1.9e-09
GO:0022900	P	electron transport chain	17	611	59	15309	1.1e-10	3e-09
GO:0046128	P	purine ribonucleoside metabolic process	25	611	131	15309	1.1e-10	3e-09
GO:0042278	P	purine nucleoside metabolic process	25	611	131	15309	1.1e-10	3e-09
GO:0072522	P	purine-containing compound biosynthetic process	19	611	75	15309	1.1e-10	3e-09
GO:0009119	P	ribonucleoside metabolic process	25	611	137	15309	3.1e-10	7.8e-09
GO:0009150	P	purine ribonucleotide metabolic process	25	611	138	15309	3.6e-10	9e-09
GO:0006163	P	purine nucleotide metabolic process	25	611	140	15309	5e-10	1.2e-08
GO:0009259	P	ribonucleotide metabolic process	25	611	140	15309	5e-10	1.2e-08
GO:0072521	P	purine-containing compound metabolic process	25	611	142	15309	6.8e-10	1.6e-08
GO:1901657	P	glycosyl compound metabolic process	26	611	154	15309	8.1e-10	1.8e-08
GO:0009116	P	nucleoside metabolic process	26	611	154	15309	8.1e-10	1.8e-08
GO:0019693	P	ribose phosphate metabolic process	25	611	148	15309	1.7e-09	3.7e-08
GO:0098662	P	inorganic cation transmembrane transport	20	611	101	15309	3.9e-09	8.3e-08
GO:0098655	P	cation transmembrane transport	20	611	101	15309	3.9e-09	8.3e-08
GO:0098660	P	inorganic ion transmembrane transport	20	611	103	15309	5.5e-09	1.2e-07
GO:0009165	P	nucleotide biosynthetic process	19	611	95	15309	7.8e-09	1.6e-07
GO:1901293	P	nucleoside phosphate biosynthetic process	19	611	95	15309	7.8e-09	1.6e-07
GO:0034220	P	ion transmembrane transport	20	611	106	15309	9.3e-09	1.9e-07
GO:0015991	P	ATP hydrolysis coupled proton transport	12	611	37	15309	1.3e-08	2.5e-07
GO:0015988	P	energy coupled proton transmembrane transport, against electrochemical gradient	12	611	37	15309	1.3e-08	2.5e-07
GO:0090662	P	ATP hydrolysis coupled transmembrane transport	12	611	37	15309	1.3e-08	2.5e-07
GO:0015672	P	monovalent inorganic cation transport	23	611	141	15309	1.4e-08	2.7e-07
GO:0009767	P	photosynthetic electron transport chain	11	611	31	15309	1.8e-08	3.4e-07
GO:0044271	P	cellular nitrogen compound biosynthetic process	122	611	1738	15309	2.7e-08	4.9e-07
GO:0009117	P	nucleotide metabolic process	25	611	171	15309	3.3e-08	6e-07
GO:0006753	P	nucleoside phosphate metabolic process	25	611	173	15309	4.2e-08	7.5e-07
GO:0034641	P	cellular nitrogen compound metabolic process	156	611	2428	15309	1.3e-07	2.4e-06
GO:0055086	P	nucleobase-containing small molecule metabolic process	26	611	198	15309	1.6e-07	2.8e-06
GO:0015074	P	DNA integration	9	611	25	15309	3.1e-07	5.3e-06
GO:0044267	P	cellular protein metabolic process	141	611	2195	15309	4.2e-07	7.2e-06
GO:0019538	P	protein metabolic process	158	611	2576	15309	1.4e-06	2.3e-05
GO:0006807	P	nitrogen compound metabolic process	159	611	2595	15309	1.4e-06	2.3e-05
GO:0010467	P	gene expression	123	611	1914	15309	1.7e-06	2.8e-05
GO:0090407	P	organophosphate biosynthetic process	20	611	146	15309	2e-06	3.2e-05
GO:0005198	F	structural molecule activity	93	611	462	15309	6.9e-36	1.7e-33
GO:0003735	F	structural constituent of ribosome	86	611	398	15309	7.6e-36	1.7e-33
GO:0016651	F	oxidoreductase activity, acting on NAD(P)H	17	611	56	15309	4.4e-11	6.4e-09
GO:0015078	F	hydrogen ion transmembrane transporter activity	23	611	118	15309	3.9e-10	4.3e-08
GO:0019843	F	rRNA binding	12	611	29	15309	5e-10	4.3e-08
GO:0003954	F	NADH dehydrogenase activity	11	611	27	15309	3.2e-09	1.7e-07
GO:0050136	F	NADH dehydrogenase (quinone) activity	11	611	27	15309	3.2e-09	1.7e-07
GO:0008137	F	NADH dehydrogenase (ubiquinone) activity	11	611	27	15309	3.2e-09	1.7e-07
GO:0016655	F	oxidoreductase activity, acting on NAD(P)H, quinone or similar compound as acceptor	11	611	31	15309	1.8e-08	8.7e-07
GO:0015077	F	monovalent inorganic cation transmembrane transporter activity	23	611	153	15309	6.7e-08	2.9e-06
GO:0005840	C	ribosome	85	611	393	15309	1.7e-35	3.4e-33
GO:0032991	C	macromolecular complex	161	611	1226	15309	6.4e-35	6.5e-33
GO:1990904	C	ribonucleoprotein complex	89	611	461	15309	4.6e-33	2.3e-31
GO:0030529	C	intracellular ribonucleoprotein complex	89	611	461	15309	4.6e-33	2.3e-31
GO:0043232	C	intracellular non-membrane-bounded organelle	100	611	651	15309	1.9e-28	6.6e-27
GO:0043228	C	non-membrane-bounded organelle	100	611	651	15309	1.9e-28	6.6e-27
GO:0044444	C	cytoplasmic part	113	611	859	15309	6.9e-26	2e-24
GO:0009539	C	photosystem II reaction center	18	611	18	15309	8.6e-26	2.2e-24
GO:0044424	C	intracellular part	203	611	2175	15309	1.1e-23	2.5e-22
GO:0005737	C	cytoplasm	122	611	1036	15309	1.6e-23	3.2e-22
GO:0009523	C	photosystem II	29	611	64	15309	1.7e-23	3.2e-22
GO:0098796	C	membrane protein complex	56	611	279	15309	1.1e-22	1.9e-21
GO:0005622	C	intracellular	204	611	2282	15309	9.7e-22	1.5e-20
GO:0044464	C	cell part	207	611	2417	15309	5e-20	6.8e-19
GO:0005623	C	cell	207	611	2417	15309	5e-20	6.8e-19
GO:0045263	C	proton-transporting ATP synthase complex, coupling factor F(o)	19	611	30	15309	1.2e-19	1.6e-18
GO:0009521	C	photosystem	30	611	94	15309	5.1e-19	6.1e-18
GO:0034357	C	photosynthetic membrane	30	611	99	15309	2.7e-18	3e-17
GO:0044436	C	thylakoid part	30	611	100	15309	3.6e-18	3.9e-17
GO:0009579	C	thylakoid	30	611	104	15309	1.2e-17	1.3e-16
GO:0033177	C	proton-transporting two-sector ATPase complex, proton-transporting domain	19	611	45	15309	3.1e-15	3e-14
GO:0045259	C	proton-transporting ATP synthase complex	19	611	46	15309	5e-15	4.6e-14
GO:0043226	C	organelle	135	611	1633	15309	2.4e-13	2.1e-12
GO:0043229	C	intracellular organelle	135	611	1633	15309	2.4e-13	2.1e-12
GO:0016469	C	proton-transporting two-sector ATPase complex	20	611	69	15309	2.4e-12	1.9e-11
GO:0043234	C	protein complex	72	611	765	15309	1.6e-10	1.2e-09
GO:0044391	C	ribosomal subunit	13	611	41	15309	4.5e-09	3.4e-08
GO:0015934	C	large ribosomal subunit	9	611	25	15309	3.1e-07	2.3e-06

[truncated: 3 more sheets: Table S11, Table S12, Table S13]
